# Supplementary material for: An Evaluation of Posture Recognition Based on Intelligent Rapid Entire Body Assessment System for Determining Musculoskeletal Disorders
Source: Sensors (Basel). 2020 Aug 7;20(16):4414. doi: 10.3390/s20164414 (PMC7472503; doi:10.3390/s20164414)
Supplement: Supplementary file 1 [file sensors-20-04414-s001.zip]

Archive with 1 entries (1 files):
- sensors-852883-supplementary.xml
