# Supplementary material for: An Evaluation of Posture Recognition Based on Intelligent Rapid Entire Body Assessment System for Determining Musculoskeletal Disorders
Source: Sensors (Basel). 2020 Aug 7;20(16):4414. doi: 10.3390/s20164414 (PMC7472503; doi:10.3390/s20164414)
Supplement: Supplementary file 1 [file sensors-20-04414-s001.zip › sensors-852883-supplementary.xml]

<?xml version="1.0" encoding="UTF-8" standalone="yes"?>
<?mso-application progid="Excel.Sheet"?>
<Workbook xmlns="urn:schemas-microsoft-com:office:spreadsheet" xmlns:o="urn:schemas-microsoft-com:office:office" xmlns:x="urn:schemas-microsoft-com:office:excel" xmlns:ss="urn:schemas-microsoft-com:office:spreadsheet" xmlns:html="http://www.w3.org/TR/REC-html40" xmlns:dt="uuid:C2F41010-65B3-11d1-A29F-00AA00C14882"><DocumentProperties xmlns="urn:schemas-microsoft-com:office:office"><Author>xiaoze</Author><LastAuthor>李泽。</LastAuthor><Created>2019-11-12T03:17:00Z</Created><LastSaved>2020-08-07T07:38:13Z</LastSaved></DocumentProperties><CustomDocumentProperties xmlns="urn:schemas-microsoft-com:office:office"><KSOProductBuildVer dt:dt="string">2052-11.1.0.9912</KSOProductBuildVer></CustomDocumentProperties><ExcelWorkbook xmlns="urn:schemas-microsoft-com:office:excel"><WindowWidth>13725</WindowWidth><WindowHeight>12390</WindowHeight><ProtectStructure>False</ProtectStructure><ProtectWindows>False</ProtectWindows></ExcelWorkbook><Styles><Style ss:ID="s40" ss:Name="强调文字颜色 4"><Font ss:FontName="宋体" x:CharSet="0" ss:Size="11" ss:Color="#FFFFFF"/><Interior ss:Color="#FFC000" ss:Pattern="Solid"/></Style><Style ss:ID="s37" ss:Name="20% - 强调文字颜色 2"><Font ss:FontName="宋体" x:CharSet="0" ss:Size="11" ss:Color="#000000"/><Interior ss:Color="#FCE4D6" ss:Pattern="Solid"/></Style><Style ss:ID="s36" ss:Name="40% - 强调文字颜色 1"><Font ss:FontName="宋体" x:CharSet="0" ss:Size="11" ss:Color="#000000"/><Interior ss:Color="#BDD7EE" ss:Pattern="Solid"/></Style><Style ss:ID="s2" ss:Name="20% - 强调文字颜色 3"><Font ss:FontName="宋体" x:CharSet="0" ss:Size="11" ss:Color="#000000"/><Interior ss:Color="#EDEDED" ss:Pattern="Solid"/></Style><Style ss:ID="s8" ss:Name="千位分隔"><NumberFormat ss:Format="_ * #,##0.00_ ;_ * \-#,##0.00_ ;_ * &quot;-&quot;??_ ;_ @_ "/></Style><Style ss:ID="s48" ss:Name="60% - 强调文字颜色 6"><Font ss:FontName="宋体" x:CharSet="0" ss:Size="11" ss:Color="#FFFFFF"/><Interior ss:Color="#A9D08E" ss:Pattern="Solid"/></Style><Style ss:ID="s41" ss:Name="20% - 强调文字颜色 4"><Font ss:FontName="宋体" x:CharSet="0" ss:Size="11" ss:Color="#000000"/><Interior ss:Color="#FFF2CC" ss:Pattern="Solid"/></Style><Style ss:ID="s35" ss:Name="20% - 强调文字颜色 1"><Font ss:FontName="宋体" x:CharSet="0" ss:Size="11" ss:Color="#000000"/><Interior ss:Color="#DDEBF7" ss:Pattern="Solid"/></Style><Style ss:ID="s23" ss:Name="60% - 强调文字颜色 4"><Font ss:FontName="宋体" x:CharSet="0" ss:Size="11" ss:Color="#FFFFFF"/><Interior ss:Color="#FFD966" ss:Pattern="Solid"/></Style><Style ss:ID="s22" ss:Name="标题 3"><Borders><Border ss:Position="Bottom" ss:LineStyle="Continuous" ss:Weight="2" ss:Color="#ACCCEA"/></Borders><Font ss:FontName="宋体" x:CharSet="134" ss:Size="11" ss:Color="#44546A" ss:Bold="1"/></Style><Style ss:ID="s17" ss:Name="标题"><Font ss:FontName="宋体" x:CharSet="134" ss:Size="18" ss:Color="#44546A" ss:Bold="1"/></Style><Style ss:ID="s10" ss:Name="超链接"><Font ss:FontName="宋体" x:CharSet="0" ss:Size="11" ss:Color="#0000FF" ss:Underline="Single"/></Style><Style ss:ID="s7" ss:Name="差"><Font ss:FontName="宋体" x:CharSet="0" ss:Size="11" ss:Color="#9C0006"/><Interior ss:Color="#FFC7CE" ss:Pattern="Solid"/></Style><Style ss:ID="s31" ss:Name="好"><Font ss:FontName="宋体" x:CharSet="0" ss:Size="11" ss:Color="#006100"/><Interior ss:Color="#C6EFCE" ss:Pattern="Solid"/></Style><Style ss:ID="s29" ss:Name="链接单元格"><Borders><Border ss:Position="Bottom" ss:LineStyle="Double" ss:Weight="3" ss:Color="#FF8001"/></Borders><Font ss:FontName="宋体" x:CharSet="0" ss:Size="11" ss:Color="#FA7D00"/></Style><Style ss:ID="s27" ss:Name="20% - 强调文字颜色 6"><Font ss:FontName="宋体" x:CharSet="0" ss:Size="11" ss:Color="#000000"/><Interior ss:Color="#E2EFDA" ss:Pattern="Solid"/></Style><Style ss:ID="s20" ss:Name="标题 2"><Borders><Border ss:Position="Bottom" ss:LineStyle="Continuous" ss:Weight="2" ss:Color="#5B9BD5"/></Borders><Font ss:FontName="宋体" x:CharSet="134" ss:Size="13" ss:Color="#44546A" ss:Bold="1"/></Style><Style ss:ID="s16" ss:Name="警告文本"><Font ss:FontName="宋体" x:CharSet="0" ss:Size="11" ss:Color="#FF0000"/></Style><Style ss:ID="s9" ss:Name="60% - 强调文字颜色 3"><Font ss:FontName="宋体" x:CharSet="0" ss:Size="11" ss:Color="#FFFFFF"/><Interior ss:Color="#C9C9C9" ss:Pattern="Solid"/></Style><Style ss:ID="s1" ss:Name="货币[0]"><NumberFormat ss:Format="_ &quot;￥&quot;* #,##0_ ;_ &quot;￥&quot;* \-#,##0_ ;_ &quot;￥&quot;* &quot;-&quot;_ ;_ @_ "/></Style><Style ss:ID="s6" ss:Name="40% - 强调文字颜色 3"><Font ss:FontName="宋体" x:CharSet="0" ss:Size="11" ss:Color="#000000"/><Interior ss:Color="#DBDBDB" ss:Pattern="Solid"/></Style><Style ss:ID="s43" ss:Name="强调文字颜色 5"><Font ss:FontName="宋体" x:CharSet="0" ss:Size="11" ss:Color="#FFFFFF"/><Interior ss:Color="#4472C4" ss:Pattern="Solid"/></Style><Style ss:ID="s38" ss:Name="40% - 强调文字颜色 2"><Font ss:FontName="宋体" x:CharSet="0" ss:Size="11" ss:Color="#000000"/><Interior ss:Color="#F8CBAD" ss:Pattern="Solid"/></Style><Style ss:ID="s34" ss:Name="强调文字颜色 1"><Font ss:FontName="宋体" x:CharSet="0" ss:Size="11" ss:Color="#FFFFFF"/><Interior ss:Color="#5B9BD5" ss:Pattern="Solid"/></Style><Style ss:ID="s21" ss:Name="60% - 强调文字颜色 1"><Font ss:FontName="宋体" x:CharSet="0" ss:Size="11" ss:Color="#FFFFFF"/><Interior ss:Color="#9BC2E6" ss:Pattern="Solid"/></Style><Style ss:ID="s5" ss:Name="千位分隔[0]"><NumberFormat ss:Format="_ * #,##0_ ;_ * \-#,##0_ ;_ * &quot;-&quot;_ ;_ @_ "/></Style><Style ss:ID="s44" ss:Name="40% - 强调文字颜色 5"><Font ss:FontName="宋体" x:CharSet="0" ss:Size="11" ss:Color="#000000"/><Interior ss:Color="#B4C6E7" ss:Pattern="Solid"/></Style><Style ss:ID="s32" ss:Name="适中"><Font ss:FontName="宋体" x:CharSet="0" ss:Size="11" ss:Color="#9C6500"/><Interior ss:Color="#FFEB9C" ss:Pattern="Solid"/></Style><Style ss:ID="s26" ss:Name="检查单元格"><Borders><Border ss:Position="Bottom" ss:LineStyle="Double" ss:Weight="3" ss:Color="#3F3F3F"/><Border ss:Position="Left" ss:LineStyle="Double" ss:Weight="3" ss:Color="#3F3F3F"/><Border ss:Position="Right" ss:LineStyle="Double" ss:Weight="3" ss:Color="#3F3F3F"/><Border ss:Position="Top" ss:LineStyle="Double" ss:Weight="3" ss:Color="#3F3F3F"/></Borders><Font ss:FontName="宋体" x:CharSet="0" ss:Size="11" ss:Color="#FFFFFF" ss:Bold="1"/><Interior ss:Color="#A5A5A5" ss:Pattern="Solid"/></Style><Style ss:ID="s14" ss:Name="60% - 强调文字颜色 2"><Font ss:FontName="宋体" x:CharSet="0" ss:Size="11" ss:Color="#FFFFFF"/><Interior ss:Color="#F4B084" ss:Pattern="Solid"/></Style><Style ss:ID="s4" ss:Name="货币"><NumberFormat ss:Format="_ &quot;￥&quot;* #,##0.00_ ;_ &quot;￥&quot;* \-#,##0.00_ ;_ &quot;￥&quot;* &quot;-&quot;??_ ;_ @_ "/></Style><Style ss:ID="s45" ss:Name="60% - 强调文字颜色 5"><Font ss:FontName="宋体" x:CharSet="0" ss:Size="11" ss:Color="#FFFFFF"/><Interior ss:Color="#8EA9DB" ss:Pattern="Solid"/></Style><Style ss:ID="s42" ss:Name="40% - 强调文字颜色 4"><Font ss:FontName="宋体" x:CharSet="0" ss:Size="11" ss:Color="#000000"/><Interior ss:Color="#FFE699" ss:Pattern="Solid"/></Style><Style ss:ID="s19" ss:Name="标题 1"><Borders><Border ss:Position="Bottom" ss:LineStyle="Continuous" ss:Weight="2" ss:Color="#5B9BD5"/></Borders><Font ss:FontName="宋体" x:CharSet="134" ss:Size="15" ss:Color="#44546A" ss:Bold="1"/></Style><Style ss:ID="s13" ss:Name="注释"><Borders><Border ss:Position="Bottom" ss:LineStyle="Continuous" ss:Weight="1" ss:Color="#B2B2B2"/><Border ss:Position="Left" ss:LineStyle="Continuous" ss:Weight="1" ss:Color="#B2B2B2"/><Border ss:Position="Right" ss:LineStyle="Continuous" ss:Weight="1" ss:Color="#B2B2B2"/><Border ss:Position="Top" ss:LineStyle="Continuous" ss:Weight="1" ss:Color="#B2B2B2"/></Borders><Interior ss:Color="#FFFFCC" ss:Pattern="Solid"/></Style><Style ss:ID="Default" ss:Name="Normal"><Alignment ss:Vertical="Center"/><Borders/><Font ss:FontName="宋体" x:CharSet="134" ss:Size="11" ss:Color="#000000"/><Interior/><NumberFormat/><Protection/></Style><Style ss:ID="s3" ss:Name="输入"><Borders><Border ss:Position="Bottom" ss:LineStyle="Continuous" ss:Weight="1" ss:Color="#7F7F7F"/><Border ss:Position="Left" ss:LineStyle="Continuous" ss:Weight="1" ss:Color="#7F7F7F"/><Border ss:Position="Right" ss:LineStyle="Continuous" ss:Weight="1" ss:Color="#7F7F7F"/><Border ss:Position="Top" ss:LineStyle="Continuous" ss:Weight="1" ss:Color="#7F7F7F"/></Borders><Font ss:FontName="宋体" x:CharSet="0" ss:Size="11" ss:Color="#3F3F76"/><Interior ss:Color="#FFCC99" ss:Pattern="Solid"/></Style><Style ss:ID="s47" ss:Name="40% - 强调文字颜色 6"><Font ss:FontName="宋体" x:CharSet="0" ss:Size="11" ss:Color="#000000"/><Interior ss:Color="#C6E0B4" ss:Pattern="Solid"/></Style><Style ss:ID="s46" ss:Name="强调文字颜色 6"><Font ss:FontName="宋体" x:CharSet="0" ss:Size="11" ss:Color="#FFFFFF"/><Interior ss:Color="#70AD47" ss:Pattern="Solid"/></Style><Style ss:ID="s30" ss:Name="汇总"><Borders><Border ss:Position="Bottom" ss:LineStyle="Double" ss:Weight="3" ss:Color="#5B9BD5"/><Border ss:Position="Top" ss:LineStyle="Continuous" ss:Weight="1" ss:Color="#5B9BD5"/></Borders><Font ss:FontName="宋体" x:CharSet="0" ss:Size="11" ss:Color="#000000" ss:Bold="1"/></Style><Style ss:ID="s28" ss:Name="强调文字颜色 2"><Font ss:FontName="宋体" x:CharSet="0" ss:Size="11" ss:Color="#FFFFFF"/><Interior ss:Color="#ED7D31" ss:Pattern="Solid"/></Style><Style ss:ID="s24" ss:Name="输出"><Borders><Border ss:Position="Bottom" ss:LineStyle="Continuous" ss:Weight="1" ss:Color="#3F3F3F"/><Border ss:Position="Left" ss:LineStyle="Continuous" ss:Weight="1" ss:Color="#3F3F3F"/><Border ss:Position="Right" ss:LineStyle="Continuous" ss:Weight="1" ss:Color="#3F3F3F"/><Border ss:Position="Top" ss:LineStyle="Continuous" ss:Weight="1" ss:Color="#3F3F3F"/></Borders><Font ss:FontName="宋体" x:CharSet="0" ss:Size="11" ss:Color="#3F3F3F" ss:Bold="1"/><Interior ss:Color="#F2F2F2" ss:Pattern="Solid"/></Style><Style ss:ID="s11" ss:Name="百分比"><NumberFormat ss:Format="0%"/></Style><Style ss:ID="s39" ss:Name="强调文字颜色 3"><Font ss:FontName="宋体" x:CharSet="0" ss:Size="11" ss:Color="#FFFFFF"/><Interior ss:Color="#A5A5A5" ss:Pattern="Solid"/></Style><Style ss:ID="s33" ss:Name="20% - 强调文字颜色 5"><Font ss:FontName="宋体" x:CharSet="0" ss:Size="11" ss:Color="#000000"/><Interior ss:Color="#D9E1F2" ss:Pattern="Solid"/></Style><Style ss:ID="s25" ss:Name="计算"><Borders><Border ss:Position="Bottom" ss:LineStyle="Continuous" ss:Weight="1" ss:Color="#7F7F7F"/><Border ss:Position="Left" ss:LineStyle="Continuous" ss:Weight="1" ss:Color="#7F7F7F"/><Border ss:Position="Right" ss:LineStyle="Continuous" ss:Weight="1" ss:Color="#7F7F7F"/><Border ss:Position="Top" ss:LineStyle="Continuous" ss:Weight="1" ss:Color="#7F7F7F"/></Borders><Font ss:FontName="宋体" x:CharSet="0" ss:Size="11" ss:Color="#FA7D00" ss:Bold="1"/><Interior ss:Color="#F2F2F2" ss:Pattern="Solid"/></Style><Style ss:ID="s18" ss:Name="解释性文本"><Font ss:FontName="宋体" x:CharSet="0" ss:Size="11" ss:Color="#7F7F7F" ss:Italic="1"/></Style><Style ss:ID="s15" ss:Name="标题 4"><Font ss:FontName="宋体" x:CharSet="134" ss:Size="11" ss:Color="#44546A" ss:Bold="1"/></Style><Style ss:ID="s12" ss:Name="已访问的超链接"><Font ss:FontName="宋体" x:CharSet="0" ss:Size="11" ss:Color="#800080" ss:Underline="Single"/></Style><Style ss:ID="s49"><Alignment ss:Vertical="Center"/><Borders/><Font ss:FontName="宋体" x:CharSet="134" ss:Size="11" ss:Color="#000000"/><Interior/><NumberFormat/><Protection/></Style><Style ss:ID="s50"/><Style ss:ID="s51"><Alignment ss:Vertical="Center"/><Borders/><Font ss:FontName="Palatino Linotype" x:CharSet="134" ss:Size="11" ss:Color="#000000"/><Interior/><NumberFormat/><Protection/></Style><Style ss:ID="s52"><Alignment ss:Horizontal="Center" ss:Vertical="Center"/><Font ss:FontName="Palatino Linotype" x:CharSet="134" ss:Size="11" ss:Color="#000000" ss:Bold="1"/><Interior ss:Color="#E7E6E6" ss:Pattern="Solid"/></Style><Style ss:ID="s53"><Alignment ss:Horizontal="Center" ss:Vertical="Center"/><Font ss:FontName="Palatino Linotype" x:CharSet="134" ss:Size="11" ss:Color="#000000"/><Interior ss:Color="#E7E6E6" ss:Pattern="Solid"/></Style><Style ss:ID="s54"><Alignment ss:Horizontal="Center" ss:Vertical="Center"/><Borders/><Font ss:FontName="Palatino Linotype" x:CharSet="134" ss:Size="11" ss:Color="#000000"/><Interior ss:Color="#E7E6E6" ss:Pattern="Solid"/></Style><Style ss:ID="s55"><Alignment ss:Vertical="Center"/><Font ss:FontName="Palatino Linotype" x:CharSet="134" ss:Size="11" ss:Color="#000000"/><Interior ss:Color="#E7E6E6" ss:Pattern="Solid"/></Style><Style ss:ID="s56"><Alignment ss:Horizontal="Center" ss:Vertical="Center" ss:WrapText="1"/><Borders/><Font ss:FontName="Palatino Linotype" x:CharSet="134" ss:Size="10.5" ss:Color="#000000"/><Interior ss:Color="#E7E6E6" ss:Pattern="Solid"/></Style><Style ss:ID="s57"><Alignment ss:Vertical="Center"/><Font ss:FontName="Palatino Linotype" x:CharSet="134" ss:Size="11" ss:Color="#000000"/><Interior ss:Color="#E7E6E6" ss:Pattern="Solid"/><NumberFormat ss:Format="0.00_ "/></Style><Style ss:ID="s58"><Alignment ss:Vertical="Center"/><Font ss:FontName="Palatino Linotype" x:CharSet="134" ss:Size="11"/><Interior ss:Color="#E7E6E6" ss:Pattern="Solid"/><NumberFormat ss:Format="0.00_ "/></Style><Style ss:ID="s59"><Font ss:FontName="Palatino Linotype" x:CharSet="134" ss:Size="11"/><Interior ss:Color="#E7E6E6" ss:Pattern="Solid"/><NumberFormat ss:Format="0.00_ "/></Style><Style ss:ID="s60"><Alignment ss:Vertical="Center"/><Font ss:FontName="Palatino Linotype" x:CharSet="134" ss:Size="11" ss:Color="#000000"/><Interior ss:Color="#E7E6E6" ss:Pattern="Solid"/></Style><Style ss:ID="s61"><Alignment ss:Vertical="Center"/><Font ss:FontName="Palatino Linotype" x:CharSet="134" ss:Size="11"/><Interior ss:Color="#E7E6E6" ss:Pattern="Solid"/></Style><Style ss:ID="s62"><Font ss:FontName="Palatino Linotype" x:CharSet="134" ss:Size="11" ss:Color="#000000"/><Interior ss:Color="#E7E6E6" ss:Pattern="Solid"/></Style><Style ss:ID="s63"><Alignment ss:Horizontal="Center" ss:Vertical="Center"/><Font ss:FontName="Palatino Linotype" x:CharSet="134" ss:Size="11" ss:Color="#000000" ss:Bold="1"/><Interior ss:Color="#BDD7EE" ss:Pattern="Solid"/></Style><Style ss:ID="s64"><Alignment ss:Horizontal="Center" ss:Vertical="Center"/><Font ss:FontName="Palatino Linotype" x:CharSet="134" ss:Size="11" ss:Color="#000000"/><Interior ss:Color="#BDD7EE" ss:Pattern="Solid"/></Style><Style ss:ID="s65"><Alignment ss:Horizontal="Center" ss:Vertical="Center"/><Borders/><Font ss:FontName="Palatino Linotype" x:CharSet="134" ss:Size="11" ss:Color="#000000"/><Interior ss:Color="#BDD7EE" ss:Pattern="Solid"/></Style><Style ss:ID="s66"><Alignment ss:Vertical="Center"/><Font ss:FontName="Palatino Linotype" x:CharSet="134" ss:Size="11" ss:Color="#000000"/><Interior ss:Color="#BDD7EE" ss:Pattern="Solid"/></Style><Style ss:ID="s67"><Alignment ss:Horizontal="Center" ss:Vertical="Center" ss:WrapText="1"/><Borders/><Font ss:FontName="Palatino Linotype" x:CharSet="134" ss:Size="10.5" ss:Color="#000000"/><Interior ss:Color="#BDD7EE" ss:Pattern="Solid"/></Style><Style ss:ID="s68"><Alignment ss:Vertical="Center"/><Font ss:FontName="Palatino Linotype" x:CharSet="134" ss:Size="11" ss:Color="#000000"/><Interior ss:Color="#BDD7EE" ss:Pattern="Solid"/></Style><Style ss:ID="s69"><Alignment ss:Vertical="Center"/><Font ss:FontName="Palatino Linotype" x:CharSet="134" ss:Size="11"/><Interior ss:Color="#BDD7EE" ss:Pattern="Solid"/></Style><Style ss:ID="s70"><Alignment ss:Vertical="Center"/><Font ss:FontName="Palatino Linotype" x:CharSet="134" ss:Size="11" ss:Color="#FF0000"/><Interior ss:Color="#BDD7EE" ss:Pattern="Solid"/></Style><Style ss:ID="s71"><Font ss:FontName="Palatino Linotype" x:CharSet="134" ss:Size="11"/><Interior ss:Color="#BDD7EE" ss:Pattern="Solid"/><NumberFormat ss:Format="0.00_ "/></Style><Style ss:ID="s72"><Alignment ss:Vertical="Center"/><Font ss:FontName="宋体" x:CharSet="134" ss:Size="11"/><Interior/></Style><Style ss:ID="s73"><Font ss:FontName="Palatino Linotype" x:CharSet="134" ss:Size="11" ss:Color="#000000"/><Interior ss:Color="#BDD7EE" ss:Pattern="Solid"/></Style><Style ss:ID="s74"><Alignment ss:Horizontal="Center" ss:Vertical="Center"/><Font ss:FontName="Palatino Linotype" x:CharSet="134" ss:Size="11" ss:Color="#000000" ss:Bold="1"/><Interior ss:Color="#F8CBAD" ss:Pattern="Solid"/></Style><Style ss:ID="s75"><Alignment ss:Horizontal="Center" ss:Vertical="Center"/><Font ss:FontName="Palatino Linotype" x:CharSet="134" ss:Size="11" ss:Color="#000000"/><Interior ss:Color="#F8CBAD" ss:Pattern="Solid"/></Style><Style ss:ID="s76"><Alignment ss:Horizontal="Center" ss:Vertical="Center"/><Borders/><Font ss:FontName="Palatino Linotype" x:CharSet="134" ss:Size="11" ss:Color="#000000"/><Interior ss:Color="#F8CBAD" ss:Pattern="Solid"/></Style><Style ss:ID="s77"><Alignment ss:Vertical="Center"/><Font ss:FontName="Palatino Linotype" x:CharSet="134" ss:Size="11" ss:Color="#000000"/><Interior ss:Color="#F8CBAD" ss:Pattern="Solid"/></Style><Style ss:ID="s78"><Font ss:FontName="Palatino Linotype" x:CharSet="134" ss:Size="11" ss:Color="#000000"/><Interior ss:Color="#F8CBAD" ss:Pattern="Solid"/></Style><Style ss:ID="s79"><Alignment ss:Horizontal="Center" ss:Vertical="Center"/><Font ss:FontName="Palatino Linotype" x:CharSet="134" ss:Size="11" ss:Color="#000000"/><Interior ss:Color="#F8CBAD" ss:Pattern="Solid"/></Style><Style ss:ID="s80"><Alignment ss:Horizontal="Center" ss:Vertical="Center"/><Font ss:FontName="Palatino Linotype" x:CharSet="134" ss:Size="11" ss:Color="#000000" ss:Bold="1"/><Interior ss:Color="#E7E6E6" ss:Pattern="Solid"/></Style><Style ss:ID="s81"><Alignment ss:Horizontal="Center" ss:Vertical="Center"/><Font ss:FontName="Palatino Linotype" x:CharSet="134" ss:Size="11" ss:Color="#000000" ss:Bold="1"/><Interior ss:Color="#BDD7EE" ss:Pattern="Solid"/></Style><Style ss:ID="s82"><Alignment ss:Horizontal="Center" ss:Vertical="Center"/><Font ss:FontName="Palatino Linotype" x:CharSet="134" ss:Size="11" ss:Color="#000000" ss:Bold="1"/><Interior ss:Color="#F8CBAD" ss:Pattern="Solid"/></Style><Style ss:ID="s83"><Alignment ss:Horizontal="Center" ss:Vertical="Center"/><Font ss:FontName="Palatino Linotype" x:CharSet="134" ss:Size="11" ss:Color="#000000"/><Interior ss:Color="#F8CBAD" ss:Pattern="Solid"/></Style><Style ss:ID="s84"><Alignment ss:Horizontal="Center" ss:Vertical="Center"/><Font ss:FontName="Palatino Linotype" x:CharSet="134" ss:Size="11" ss:Color="#000000"/><Interior ss:Color="#F8CBAD" ss:Pattern="Solid"/></Style></Styles><Worksheet ss:Name="Sheet1"><Table ss:ExpandedColumnCount="14" ss:ExpandedRowCount="127" x:FullColumns="1" x:FullRows="1" ss:DefaultColumnWidth="54" ss:DefaultRowHeight="13.5"><Column ss:Index="1" ss:StyleID="s51" ss:AutoFitWidth="0" ss:Width="67.9" ss:Span="12"/><Row><Cell ss:StyleID="s80" ss:MergeAcross="12"><ss:Data ss:Type="String" xmlns="http://www.w3.org/TR/REC-html40"><B><Font html:Color="#000000">Table S1.</Font></B><Font html:Color="#000000"> the motion capture system</Font></ss:Data></Cell></Row><Row ss:Height="16"><Cell ss:StyleID="s54"><Data ss:Type="String">angle(1)</Data></Cell><Cell ss:StyleID="s55"><Data ss:Type="String">posture 1</Data></Cell><Cell ss:StyleID="s55"><Data ss:Type="String">posture 2</Data></Cell><Cell ss:StyleID="s55"><Data ss:Type="String">posture 3</Data></Cell><Cell ss:StyleID="s55"><Data ss:Type="String">posture 4</Data></Cell><Cell ss:StyleID="s55"><Data ss:Type="String">posture 5</Data></Cell><Cell ss:StyleID="s55"><Data ss:Type="String">posture 6</Data></Cell><Cell ss:StyleID="s55"><Data ss:Type="String">posture 7</Data></Cell><Cell ss:StyleID="s55"><Data ss:Type="String">posture 8</Data></Cell><Cell ss:StyleID="s55"><Data ss:Type="String">posture 9</Data></Cell><Cell ss:StyleID="s55"><Data ss:Type="String">posture 10</Data></Cell><Cell ss:StyleID="s55"><Data ss:Type="String">posture 11</Data></Cell><Cell ss:StyleID="s55"><Data ss:Type="String">posture 12</Data></Cell></Row><Row ss:Height="16"><Cell ss:StyleID="s56"><Data ss:Type="String">Neck</Data></Cell><Cell ss:StyleID="s57"><Data ss:Type="Number">-1.33221985386963</Data></Cell><Cell ss:StyleID="s57"><Data ss:Type="Number">-7.59464336859145</Data></Cell><Cell ss:StyleID="s57"><Data ss:Type="Number">3.2823562134897</Data></Cell><Cell ss:StyleID="s57"><Data ss:Type="Number">-10.6687580830649</Data></Cell><Cell ss:StyleID="s57"><Data ss:Type="Number">6.36111788797182</Data></Cell><Cell ss:StyleID="s57"><Data ss:Type="Number">-21.9875549636962</Data></Cell><Cell ss:StyleID="s58"><Data ss:Type="Number">1.12065915052024</Data></Cell><Cell ss:StyleID="s58"><Data ss:Type="Number">-7.35237935989235</Data></Cell><Cell ss:StyleID="s58"><Data ss:Type="Number">-11.439756525664</Data></Cell><Cell ss:StyleID="s58"><Data ss:Type="Number">2.832435465441</Data></Cell><Cell ss:StyleID="s57"><Data ss:Type="Number">-32.3944226456154</Data></Cell><Cell ss:StyleID="s58"><Data ss:Type="Number">7.96071399469619</Data></Cell></Row><Row ss:Height="16"><Cell ss:StyleID="s56"><Data ss:Type="String">Trunk</Data></Cell><Cell ss:StyleID="s57"><Data ss:Type="Number">1.8476102659946</Data></Cell><Cell ss:StyleID="s57"><Data ss:Type="Number">0</Data></Cell><Cell ss:StyleID="s57"><Data ss:Type="Number">34.2461127455633</Data></Cell><Cell ss:StyleID="s57"><Data ss:Type="Number">41.6325146151385</Data></Cell><Cell ss:StyleID="s57"><Data ss:Type="Number">5.52754015165617</Data></Cell><Cell ss:StyleID="s57"><Data ss:Type="Number">-1.97493401088198</Data></Cell><Cell ss:StyleID="s58"><Data ss:Type="Number">88.8806591505202</Data></Cell><Cell ss:StyleID="s58"><Data ss:Type="Number">87.3523793598924</Data></Cell><Cell ss:StyleID="s58"><Data ss:Type="Number">19.4477363271053</Data></Cell><Cell ss:StyleID="s58"><Data ss:Type="Number">40.0183606311507</Data></Cell><Cell ss:StyleID="s57"><Data ss:Type="Number">22.9321004375898</Data></Cell><Cell ss:StyleID="s58"><Data ss:Type="Number">92.724355685422</Data></Cell></Row><Row ss:Height="16"><Cell ss:StyleID="s56"><Data ss:Type="String">Left Legs</Data></Cell><Cell ss:StyleID="s57"><Data ss:Type="Number">1.24536426676835</Data></Cell><Cell ss:StyleID="s57"><Data ss:Type="Number">0</Data></Cell><Cell ss:StyleID="s57"><Data ss:Type="Number">6.51980175165698</Data></Cell><Cell ss:StyleID="s57"><Data ss:Type="Number">49.6741637111308</Data></Cell><Cell ss:StyleID="s57"><Data ss:Type="Number">2.39768376580757</Data></Cell><Cell ss:StyleID="s57"><Data ss:Type="Number">1.05671931616101</Data></Cell><Cell ss:StyleID="s58"><Data ss:Type="Number">-0.541239577217752</Data></Cell><Cell ss:StyleID="s58"><Data ss:Type="Number">48.9622893790229</Data></Cell><Cell ss:StyleID="s58"><Data ss:Type="Number">115.090852838637</Data></Cell><Cell ss:StyleID="s58"><Data ss:Type="Number">114.691558163478</Data></Cell><Cell ss:StyleID="s57"><Data ss:Type="Number">115.618099730305</Data></Cell><Cell ss:StyleID="s58"><Data ss:Type="Number">26.8718529543279</Data></Cell></Row><Row ss:Height="16"><Cell ss:StyleID="s56"><Data ss:Type="String">Right Legs</Data></Cell><Cell ss:StyleID="s57"><Data ss:Type="Number">7.1250163489018</Data></Cell><Cell ss:StyleID="s57"><Data ss:Type="Number">7.1250163489018</Data></Cell><Cell ss:StyleID="s57"><Data ss:Type="Number">10.4221874983153</Data></Cell><Cell ss:StyleID="s57"><Data ss:Type="Number">61.9023170325641</Data></Cell><Cell ss:StyleID="s57"><Data ss:Type="Number">6.36383186814692</Data></Cell><Cell ss:StyleID="s57"><Data ss:Type="Number">5.38931175997341</Data></Cell><Cell ss:StyleID="s58"><Data ss:Type="Number">3.49463892725333</Data></Cell><Cell ss:StyleID="s58"><Data ss:Type="Number">46.9108726653648</Data></Cell><Cell ss:StyleID="s58"><Data ss:Type="Number">152.485038950374</Data></Cell><Cell ss:StyleID="s58"><Data ss:Type="Number">148.475628181823</Data></Cell><Cell ss:StyleID="s57"><Data ss:Type="Number">152.172338889876</Data></Cell><Cell ss:StyleID="s58"><Data ss:Type="Number">39.045892568835</Data></Cell></Row><Row ss:Height="16"><Cell ss:StyleID="s56"><Data ss:Type="String">Left Upper Arm</Data></Cell><Cell ss:StyleID="s57"><Data ss:Type="Number">58.3924977537511</Data></Cell><Cell ss:StyleID="s57"><Data ss:Type="Number">82.4053566314086</Data></Cell><Cell ss:StyleID="s57"><Data ss:Type="Number">12.6538240580533</Data></Cell><Cell ss:StyleID="s57"><Data ss:Type="Number">39.2894068625004</Data></Cell><Cell ss:StyleID="s57"><Data ss:Type="Number">1.6900675259798</Data></Cell><Cell ss:StyleID="s57"><Data ss:Type="Number">131.987212495817</Data></Cell><Cell ss:StyleID="s58"><Data ss:Type="Number">8.13010235415597</Data></Cell><Cell ss:StyleID="s58"><Data ss:Type="Number">12.0947570770121</Data></Cell><Cell ss:StyleID="s58"><Data ss:Type="Number">53.9726266148964</Data></Cell><Cell ss:StyleID="s58"><Data ss:Type="Number">33.6900675259798</Data></Cell><Cell ss:StyleID="s57"><Data ss:Type="Number">85.9143832200251</Data></Cell><Cell ss:StyleID="s58"><Data ss:Type="Number">0</Data></Cell></Row><Row ss:Height="16"><Cell ss:StyleID="s56"><Data ss:Type="String">Right Upper Arm</Data></Cell><Cell ss:StyleID="s57"><Data ss:Type="Number">53.9726266148964</Data></Cell><Cell ss:StyleID="s57"><Data ss:Type="Number">75.9637565320735</Data></Cell><Cell ss:StyleID="s57"><Data ss:Type="Number">16.9946167919165</Data></Cell><Cell ss:StyleID="s57"><Data ss:Type="Number">32.4711922908485</Data></Cell><Cell ss:StyleID="s57"><Data ss:Type="Number">0.39870535499553</Data></Cell><Cell ss:StyleID="s57"><Data ss:Type="Number">123.69006752598</Data></Cell><Cell ss:StyleID="s58"><Data ss:Type="Number">0</Data></Cell><Cell ss:StyleID="s58"><Data ss:Type="Number">4.39870535499553</Data></Cell><Cell ss:StyleID="s58"><Data ss:Type="Number">45</Data></Cell><Cell ss:StyleID="s58"><Data ss:Type="Number">22.6198649480404</Data></Cell><Cell ss:StyleID="s57"><Data ss:Type="Number">81.2538377374448</Data></Cell><Cell ss:StyleID="s58"><Data ss:Type="Number">-4.39870535499554</Data></Cell></Row><Row ss:Height="16"><Cell ss:StyleID="s56"><Data ss:Type="String">Left Lower Arm</Data></Cell><Cell ss:StyleID="s57"><Data ss:Type="Number">58.1725534233269</Data></Cell><Cell ss:StyleID="s57"><Data ss:Type="Number">52.5946433685914</Data></Cell><Cell ss:StyleID="s57"><Data ss:Type="Number">74.7448812969422</Data></Cell><Cell ss:StyleID="s57"><Data ss:Type="Number">64.4567554000548</Data></Cell><Cell ss:StyleID="s57"><Data ss:Type="Number">90</Data></Cell><Cell ss:StyleID="s57"><Data ss:Type="Number">11.1428898583393</Data></Cell><Cell ss:StyleID="s58"><Data ss:Type="Number">12.9074086712658</Data></Cell><Cell ss:StyleID="s58"><Data ss:Type="Number">7.5590669810412</Data></Cell><Cell ss:StyleID="s58"><Data ss:Type="Number">44.7735356476588</Data></Cell><Cell ss:StyleID="s58"><Data ss:Type="Number">56.3099324740202</Data></Cell><Cell ss:StyleID="s57"><Data ss:Type="Number">46.0728292757915</Data></Cell><Cell ss:StyleID="s58"><Data ss:Type="Number">26.565051177078</Data></Cell></Row><Row ss:Height="16"><Cell ss:StyleID="s56"><Data ss:Type="String">Right Lower Arm</Data></Cell><Cell ss:StyleID="s57"><Data ss:Type="Number">62.5924245621816</Data></Cell><Cell ss:StyleID="s57"><Data ss:Type="Number">59.0362434679265</Data></Cell><Cell ss:StyleID="s57"><Data ss:Type="Number">79.035772813762</Data></Cell><Cell ss:StyleID="s57"><Data ss:Type="Number">70.6315366782039</Data></Cell><Cell ss:StyleID="s57"><Data ss:Type="Number">90</Data></Cell><Cell ss:StyleID="s57"><Data ss:Type="Number">16.504361381755</Data></Cell><Cell ss:StyleID="s58"><Data ss:Type="Number">23.1985905136482</Data></Cell><Cell ss:StyleID="s58"><Data ss:Type="Number">20.3764352138364</Data></Cell><Cell ss:StyleID="s58"><Data ss:Type="Number">62.1027289690524</Data></Cell><Cell ss:StyleID="s58"><Data ss:Type="Number">80.3747518438761</Data></Cell><Cell ss:StyleID="s57"><Data ss:Type="Number">48.0355691250556</Data></Cell><Cell ss:StyleID="s58"><Data ss:Type="Number">36.0062076012444</Data></Cell></Row><Row ss:Height="16"><Cell ss:StyleID="s56"><Data ss:Type="String">Left Wrist</Data></Cell><Cell ss:StyleID="s57"><Data ss:Type="Number">2.304846468766</Data></Cell><Cell ss:StyleID="s57"><Data ss:Type="Number">14.0362434679265</Data></Cell><Cell ss:StyleID="s57"><Data ss:Type="Number">5.9061411137705</Data></Cell><Cell ss:StyleID="s57"><Data ss:Type="Number">13.0552472237966</Data></Cell><Cell ss:StyleID="s57"><Data ss:Type="Number">10</Data></Cell><Cell ss:StyleID="s57"><Data ss:Type="Number">1.00508600525425</Data></Cell><Cell ss:StyleID="s58"><Data ss:Type="Number">5.52754015165618</Data></Cell><Cell ss:StyleID="s58"><Data ss:Type="Number">6.91122711902469</Data></Cell><Cell ss:StyleID="s58"><Data ss:Type="Number">5.216326712023</Data></Cell><Cell ss:StyleID="s58"><Data ss:Type="Number">8.434948822922</Data></Cell><Cell ss:StyleID="s57"><Data ss:Type="Number">6.8268623384737</Data></Cell><Cell ss:StyleID="s58"><Data ss:Type="Number">4.6208739886317</Data></Cell></Row><Row ss:Height="16"><Cell ss:StyleID="s56"><Data ss:Type="String">Right Wrist</Data></Cell><Cell ss:StyleID="s59"><Data ss:Type="Number">5.434948822922</Data></Cell><Cell ss:StyleID="s59"><Data ss:Type="Number">18.434948822922</Data></Cell><Cell ss:StyleID="s59"><Data ss:Type="Number">7.5864348252621</Data></Cell><Cell ss:StyleID="s59"><Data ss:Type="Number">13.8610275630211</Data></Cell><Cell ss:StyleID="s59"><Data ss:Type="Number">9.5637836195827</Data></Cell><Cell ss:StyleID="s59"><Data ss:Type="Number">3.3616163118486</Data></Cell><Cell ss:StyleID="s59"><Data ss:Type="Number">5.4612177404419</Data></Cell><Cell ss:StyleID="s59"><Data ss:Type="Number">7.2248594311681</Data></Cell><Cell ss:StyleID="s59"><Data ss:Type="Number">5.7722546820458</Data></Cell><Cell ss:StyleID="s59"><Data ss:Type="Number">5.6158428740487</Data></Cell><Cell ss:StyleID="s59"><Data ss:Type="Number">9.7468366054261</Data></Cell><Cell ss:StyleID="s59"><Data ss:Type="Number">6.7589584171809</Data></Cell></Row><Row ss:Height="16"><Cell ss:StyleID="s56"/><Cell ss:StyleID="s60"/><Cell ss:StyleID="s60"/><Cell ss:StyleID="s60"/><Cell ss:StyleID="s60"/><Cell ss:StyleID="s60"/><Cell ss:StyleID="s60"/><Cell ss:StyleID="s61"/><Cell ss:StyleID="s61"/><Cell ss:StyleID="s61"/><Cell ss:StyleID="s61"/><Cell ss:StyleID="s60"/><Cell ss:StyleID="s61"/></Row><Row ss:Height="16"><Cell ss:StyleID="s54"><Data ss:Type="String">angle(2)</Data></Cell><Cell ss:StyleID="s55"><Data ss:Type="String">posture 1</Data></Cell><Cell ss:StyleID="s55"><Data ss:Type="String">posture 2</Data></Cell><Cell ss:StyleID="s55"><Data ss:Type="String">posture 3</Data></Cell><Cell ss:StyleID="s55"><Data ss:Type="String">posture 4</Data></Cell><Cell ss:StyleID="s55"><Data ss:Type="String">posture 5</Data></Cell><Cell ss:StyleID="s55"><Data ss:Type="String">posture 6</Data></Cell><Cell ss:StyleID="s55"><Data ss:Type="String">posture 7</Data></Cell><Cell ss:StyleID="s55"><Data ss:Type="String">posture 8</Data></Cell><Cell ss:StyleID="s55"><Data ss:Type="String">posture 9</Data></Cell><Cell ss:StyleID="s55"><Data ss:Type="String">posture 10</Data></Cell><Cell ss:StyleID="s55"><Data ss:Type="String">posture 11</Data></Cell><Cell ss:StyleID="s55"><Data ss:Type="String">posture 12</Data></Cell></Row><Row ss:Height="16"><Cell ss:StyleID="s56"><Data ss:Type="String">Neck</Data></Cell><Cell ss:StyleID="s57"><Data ss:Type="Number">0</Data></Cell><Cell ss:StyleID="s57"><Data ss:Type="Number">-5.27740608290719</Data></Cell><Cell ss:StyleID="s57"><Data ss:Type="Number">3.2823562134897</Data></Cell><Cell ss:StyleID="s57"><Data ss:Type="Number">-7.9424470891587</Data></Cell><Cell ss:StyleID="s57"><Data ss:Type="Number">6.36111788797182</Data></Cell><Cell ss:StyleID="s57"><Data ss:Type="Number">-22.6198649480404</Data></Cell><Cell ss:StyleID="s58"><Data ss:Type="Number">2.44304399447174</Data></Cell><Cell ss:StyleID="s58"><Data ss:Type="Number">-8.32565033042684</Data></Cell><Cell ss:StyleID="s58"><Data ss:Type="Number">-10.8280810509502</Data></Cell><Cell ss:StyleID="s58"><Data ss:Type="Number">1.2900462191887</Data></Cell><Cell ss:StyleID="s57"><Data ss:Type="Number">-34.695153531234</Data></Cell><Cell ss:StyleID="s58"><Data ss:Type="Number">6.1886159632416</Data></Cell></Row><Row ss:Height="16"><Cell ss:StyleID="s56"><Data ss:Type="String">Trunk</Data></Cell><Cell ss:StyleID="s57"><Data ss:Type="Number">0</Data></Cell><Cell ss:StyleID="s57"><Data ss:Type="Number">-1.8476102659946</Data></Cell><Cell ss:StyleID="s57"><Data ss:Type="Number">34.2461127455633</Data></Cell><Cell ss:StyleID="s57"><Data ss:Type="Number">36.6325146151385</Data></Cell><Cell ss:StyleID="s57"><Data ss:Type="Number">5.52754015165617</Data></Cell><Cell ss:StyleID="s57"><Data ss:Type="Number">-3.94518622903756</Data></Cell><Cell ss:StyleID="s58"><Data ss:Type="Number">96.189206257027</Data></Cell><Cell ss:StyleID="s58"><Data ss:Type="Number">87.724355685422</Data></Cell><Cell ss:StyleID="s58"><Data ss:Type="Number">19.4477363271053</Data></Cell><Cell ss:StyleID="s58"><Data ss:Type="Number">44.2900462191887</Data></Cell><Cell ss:StyleID="s57"><Data ss:Type="Number">22.1663458220825</Data></Cell><Cell ss:StyleID="s58"><Data ss:Type="Number">81.7899106082461</Data></Cell></Row><Row ss:Height="16"><Cell ss:StyleID="s56"><Data ss:Type="String">Left Legs</Data></Cell><Cell ss:StyleID="s57"><Data ss:Type="Number">1.78991060824607</Data></Cell><Cell ss:StyleID="s57"><Data ss:Type="Number">1.78991060824607</Data></Cell><Cell ss:StyleID="s57"><Data ss:Type="Number">6.51980175165698</Data></Cell><Cell ss:StyleID="s57"><Data ss:Type="Number">37.3185996814162</Data></Cell><Cell ss:StyleID="s57"><Data ss:Type="Number">1.05671931616101</Data></Cell><Cell ss:StyleID="s57"><Data ss:Type="Number">2.87713516460416</Data></Cell><Cell ss:StyleID="s58"><Data ss:Type="Number">-3.80375498938879</Data></Cell><Cell ss:StyleID="s58"><Data ss:Type="Number">41.7147235252616</Data></Cell><Cell ss:StyleID="s58"><Data ss:Type="Number">118.926425835254</Data></Cell><Cell ss:StyleID="s58"><Data ss:Type="Number">117.255328374943</Data></Cell><Cell ss:StyleID="s57"><Data ss:Type="Number">118.926425835254</Data></Cell><Cell ss:StyleID="s58"><Data ss:Type="Number">35.5735549191031</Data></Cell></Row><Row ss:Height="16"><Cell ss:StyleID="s56"><Data ss:Type="String">Right Legs</Data></Cell><Cell ss:StyleID="s57"><Data ss:Type="Number">6.55355229897224</Data></Cell><Cell ss:StyleID="s57"><Data ss:Type="Number">7.1250163489018</Data></Cell><Cell ss:StyleID="s57"><Data ss:Type="Number">10.4221874983153</Data></Cell><Cell ss:StyleID="s57"><Data ss:Type="Number">58.6713071321958</Data></Cell><Cell ss:StyleID="s57"><Data ss:Type="Number">5.96227840538617</Data></Cell><Cell ss:StyleID="s57"><Data ss:Type="Number">9.46232220802563</Data></Cell><Cell ss:StyleID="s58"><Data ss:Type="Number">-2.33730585912382</Data></Cell><Cell ss:StyleID="s58"><Data ss:Type="Number">53.130102354156</Data></Cell><Cell ss:StyleID="s58"><Data ss:Type="Number">152.172338889876</Data></Cell><Cell ss:StyleID="s58"><Data ss:Type="Number">146.273030020057</Data></Cell><Cell ss:StyleID="s57"><Data ss:Type="Number">149.780162964638</Data></Cell><Cell ss:StyleID="s58"><Data ss:Type="Number">51.3401917459099</Data></Cell></Row><Row ss:Height="16"><Cell ss:StyleID="s56"><Data ss:Type="String">Left Upper Arm</Data></Cell><Cell ss:StyleID="s57"><Data ss:Type="Number">61.6992442339936</Data></Cell><Cell ss:StyleID="s57"><Data ss:Type="Number">78.6900675259798</Data></Cell><Cell ss:StyleID="s57"><Data ss:Type="Number">12.6538240580533</Data></Cell><Cell ss:StyleID="s57"><Data ss:Type="Number">28.3007557660064</Data></Cell><Cell ss:StyleID="s58"><Data ss:Type="Number">3.2564371635293</Data></Cell><Cell ss:StyleID="s57"><Data ss:Type="Number">129.2894068625</Data></Cell><Cell ss:StyleID="s58"><Data ss:Type="Number">7.59464336859143</Data></Cell><Cell ss:StyleID="s58"><Data ss:Type="Number">7.59464336859143</Data></Cell><Cell ss:StyleID="s58"><Data ss:Type="Number">53.9726266148964</Data></Cell><Cell ss:StyleID="s58"><Data ss:Type="Number">22.6198649480404</Data></Cell><Cell ss:StyleID="s57"><Data ss:Type="Number">90</Data></Cell><Cell ss:StyleID="s58"><Data ss:Type="Number">7.59464336859143</Data></Cell></Row><Row ss:Height="16"><Cell ss:StyleID="s56"><Data ss:Type="String">Right Upper Arm</Data></Cell><Cell ss:StyleID="s57"><Data ss:Type="Number">59.7435628364707</Data></Cell><Cell ss:StyleID="s57"><Data ss:Type="Number">77.0053832080835</Data></Cell><Cell ss:StyleID="s57"><Data ss:Type="Number">16.9946167919165</Data></Cell><Cell ss:StyleID="s57"><Data ss:Type="Number">28.6104596659652</Data></Cell><Cell ss:StyleID="s58"><Data ss:Type="Number">0</Data></Cell><Cell ss:StyleID="s57"><Data ss:Type="Number">124.992020198559</Data></Cell><Cell ss:StyleID="s58"><Data ss:Type="Number">4.76364169072617</Data></Cell><Cell ss:StyleID="s58"><Data ss:Type="Number">4.76364169072617</Data></Cell><Cell ss:StyleID="s58"><Data ss:Type="Number">48.0127875041833</Data></Cell><Cell ss:StyleID="s58"><Data ss:Type="Number">12.9946167919165</Data></Cell><Cell ss:StyleID="s57"><Data ss:Type="Number">85.6012946450045</Data></Cell><Cell ss:StyleID="s58"><Data ss:Type="Number">0</Data></Cell></Row><Row ss:Height="16"><Cell ss:StyleID="s56"><Data ss:Type="String">Left Lower Arm</Data></Cell><Cell ss:StyleID="s57"><Data ss:Type="Number">64.32812915111</Data></Cell><Cell ss:StyleID="s57"><Data ss:Type="Number">59.3227199782036</Data></Cell><Cell ss:StyleID="s57"><Data ss:Type="Number">74.7448812969422</Data></Cell><Cell ss:StyleID="s57"><Data ss:Type="Number">80.1341930569156</Data></Cell><Cell ss:StyleID="s58"><Data ss:Type="Number">98.1785116593928</Data></Cell><Cell ss:StyleID="s57"><Data ss:Type="Number">11.4211862749993</Data></Cell><Cell ss:StyleID="s58"><Data ss:Type="Number">8.35075253233141</Data></Cell><Cell ss:StyleID="s58"><Data ss:Type="Number">12.0591806894619</Data></Cell><Cell ss:StyleID="s58"><Data ss:Type="Number">53.130102354156</Data></Cell><Cell ss:StyleID="s58"><Data ss:Type="Number">62.1857061442248</Data></Cell><Cell ss:StyleID="s57"><Data ss:Type="Number">36.0273733851036</Data></Cell><Cell ss:StyleID="s58"><Data ss:Type="Number">26.0954241573884</Data></Cell></Row><Row ss:Height="16"><Cell ss:StyleID="s56"><Data ss:Type="String">Right Lower Arm</Data></Cell><Cell ss:StyleID="s57"><Data ss:Type="Number">66.2838105486329</Data></Cell><Cell ss:StyleID="s57"><Data ss:Type="Number">61.0074042960998</Data></Cell><Cell ss:StyleID="s57"><Data ss:Type="Number">79.035772813762</Data></Cell><Cell ss:StyleID="s57"><Data ss:Type="Number">82.4270513594566</Data></Cell><Cell ss:StyleID="s58"><Data ss:Type="Number">99.4623222080256</Data></Cell><Cell ss:StyleID="s57"><Data ss:Type="Number">23.4004775551925</Data></Cell><Cell ss:StyleID="s58"><Data ss:Type="Number">24.4174657487795</Data></Cell><Cell ss:StyleID="s58"><Data ss:Type="Number">14.8901823673271</Data></Cell><Cell ss:StyleID="s58"><Data ss:Type="Number">66.7623530646486</Data></Cell><Cell ss:StyleID="s58"><Data ss:Type="Number">85.1354855622395</Data></Cell><Cell ss:StyleID="s57"><Data ss:Type="Number">43.6881122174959</Data></Cell><Cell ss:StyleID="s58"><Data ss:Type="Number">36.869897645844</Data></Cell></Row><Row ss:Height="16"><Cell ss:StyleID="s56"><Data ss:Type="String">Left Wrist</Data></Cell><Cell ss:StyleID="s57"><Data ss:Type="Number">3.7867014491868</Data></Cell><Cell ss:StyleID="s57"><Data ss:Type="Number">11.0234559637431</Data></Cell><Cell ss:StyleID="s57"><Data ss:Type="Number">5.9061411137705</Data></Cell><Cell ss:StyleID="s57"><Data ss:Type="Number">18.434948822922</Data></Cell><Cell ss:StyleID="s58"><Data ss:Type="Number">20</Data></Cell><Cell ss:StyleID="s57"><Data ss:Type="Number">5.59933933652057</Data></Cell><Cell ss:StyleID="s58"><Data ss:Type="Number">4.03771062097712</Data></Cell><Cell ss:StyleID="s58"><Data ss:Type="Number">2.14758542829851</Data></Cell><Cell ss:StyleID="s58"><Data ss:Type="Number">5.9518751300248</Data></Cell><Cell ss:StyleID="s58"><Data ss:Type="Number">1.1457628381751</Data></Cell><Cell ss:StyleID="s57"><Data ss:Type="Number">2.7867014491868</Data></Cell><Cell ss:StyleID="s58"><Data ss:Type="Number">5.1240073083106</Data></Cell></Row><Row ss:Height="16"><Cell ss:StyleID="s56"><Data ss:Type="String">Right Wrist</Data></Cell><Cell ss:StyleID="s59"><Data ss:Type="Number">4.0976429637982</Data></Cell><Cell ss:StyleID="s59"><Data ss:Type="Number">15.3673475477762</Data></Cell><Cell ss:StyleID="s59"><Data ss:Type="Number">7.5864348252621</Data></Cell><Cell ss:StyleID="s59"><Data ss:Type="Number">23.9624889745782</Data></Cell><Cell ss:StyleID="s59"><Data ss:Type="Number">20.2825590889166</Data></Cell><Cell ss:StyleID="s59"><Data ss:Type="Number">4.3523835431911</Data></Cell><Cell ss:StyleID="s59"><Data ss:Type="Number">5.3381961405054</Data></Cell><Cell ss:StyleID="s59"><Data ss:Type="Number">1.3099324740202</Data></Cell><Cell ss:StyleID="s59"><Data ss:Type="Number">5.2248594311681</Data></Cell><Cell ss:StyleID="s59"><Data ss:Type="Number">7.1250163489018</Data></Cell><Cell ss:StyleID="s59"><Data ss:Type="Number">9.7468366054261</Data></Cell><Cell ss:StyleID="s59"><Data ss:Type="Number">2.1663458220825</Data></Cell></Row><Row ss:Height="16"><Cell ss:StyleID="s62"/><Cell ss:StyleID="s62"/><Cell ss:StyleID="s62"/><Cell ss:StyleID="s62"/><Cell ss:StyleID="s62"/><Cell ss:StyleID="s62"/><Cell ss:StyleID="s62"/><Cell ss:StyleID="s62"/><Cell ss:StyleID="s62"/><Cell ss:StyleID="s62"/><Cell ss:StyleID="s62"/><Cell ss:StyleID="s62"/><Cell ss:StyleID="s62"/></Row><Row ss:Height="16"><Cell ss:StyleID="s54"><Data ss:Type="String">angle(3)</Data></Cell><Cell ss:StyleID="s55"><Data ss:Type="String">posture 1</Data></Cell><Cell ss:StyleID="s55"><Data ss:Type="String">posture 2</Data></Cell><Cell ss:StyleID="s55"><Data ss:Type="String">posture 3</Data></Cell><Cell ss:StyleID="s55"><Data ss:Type="String">posture 4</Data></Cell><Cell ss:StyleID="s55"><Data ss:Type="String">posture 5</Data></Cell><Cell ss:StyleID="s55"><Data ss:Type="String">posture 6</Data></Cell><Cell ss:StyleID="s55"><Data ss:Type="String">posture 7</Data></Cell><Cell ss:StyleID="s55"><Data ss:Type="String">posture 8</Data></Cell><Cell ss:StyleID="s55"><Data ss:Type="String">posture 9</Data></Cell><Cell ss:StyleID="s55"><Data ss:Type="String">posture 10</Data></Cell><Cell ss:StyleID="s55"><Data ss:Type="String">posture 11</Data></Cell><Cell ss:StyleID="s55"><Data ss:Type="String">posture 12</Data></Cell></Row><Row ss:Height="16"><Cell ss:StyleID="s56"><Data ss:Type="String">Neck</Data></Cell><Cell ss:StyleID="s57"><Data ss:Type="Number">-2.59464336859143</Data></Cell><Cell ss:StyleID="s57"><Data ss:Type="Number">-9.97771262015057</Data></Cell><Cell ss:StyleID="s57"><Data ss:Type="Number">1.1053577643352</Data></Cell><Cell ss:StyleID="s57"><Data ss:Type="Number">-10.7922776690039</Data></Cell><Cell ss:StyleID="s57"><Data ss:Type="Number">8.5087033162703</Data></Cell><Cell ss:StyleID="s57"><Data ss:Type="Number">-20.0173027455406</Data></Cell><Cell ss:StyleID="s58"><Data ss:Type="Number">1.6387389054475</Data></Cell><Cell ss:StyleID="s58"><Data ss:Type="Number">-11.5237217038973</Data></Cell><Cell ss:StyleID="s58"><Data ss:Type="Number">-15.0902985046561</Data></Cell><Cell ss:StyleID="s58"><Data ss:Type="Number">3.5522636728947</Data></Cell><Cell ss:StyleID="s57"><Data ss:Type="Number">-25.0867785203891</Data></Cell><Cell ss:StyleID="s58"><Data ss:Type="Number">3.35237935989237</Data></Cell></Row><Row ss:Height="16"><Cell ss:StyleID="s56"><Data ss:Type="String">Trunk</Data></Cell><Cell ss:StyleID="s57"><Data ss:Type="Number">7.59464336859143</Data></Cell><Cell ss:StyleID="s57"><Data ss:Type="Number">1.84761026599459</Data></Cell><Cell ss:StyleID="s57"><Data ss:Type="Number">37.7651660184253</Data></Cell><Cell ss:StyleID="s57"><Data ss:Type="Number">40.7842978675626</Data></Cell><Cell ss:StyleID="s57"><Data ss:Type="Number">5.52754015165617</Data></Cell><Cell ss:StyleID="s57"><Data ss:Type="Number">-3.94518622903756</Data></Cell><Cell ss:StyleID="s58"><Data ss:Type="Number">92.724355685422</Data></Cell><Cell ss:StyleID="s58"><Data ss:Type="Number">82.1250163489018</Data></Cell><Cell ss:StyleID="s58"><Data ss:Type="Number">23.7099537808113</Data></Cell><Cell ss:StyleID="s58"><Data ss:Type="Number">48.5522636728947</Data></Cell><Cell ss:StyleID="s57"><Data ss:Type="Number">20.3231368296629</Data></Cell><Cell ss:StyleID="s58"><Data ss:Type="Number">77.3523793598924</Data></Cell></Row><Row ss:Height="16"><Cell ss:StyleID="s56"><Data ss:Type="String">Left Legs</Data></Cell><Cell ss:StyleID="s57"><Data ss:Type="Number">1.24536426676835</Data></Cell><Cell ss:StyleID="s57"><Data ss:Type="Number">1.61030060249898</Data></Cell><Cell ss:StyleID="s57"><Data ss:Type="Number">9.12236395415678</Data></Cell><Cell ss:StyleID="s57"><Data ss:Type="Number">46.0359771332661</Data></Cell><Cell ss:StyleID="s57"><Data ss:Type="Number">3.78504471710903</Data></Cell><Cell ss:StyleID="s57"><Data ss:Type="Number">-1.96241253297626</Data></Cell><Cell ss:StyleID="s58"><Data ss:Type="Number">-5.44033203100551</Data></Cell><Cell ss:StyleID="s58"><Data ss:Type="Number">40.9622893790229</Data></Cell><Cell ss:StyleID="s58"><Data ss:Type="Number">121.138972436979</Data></Cell><Cell ss:StyleID="s58"><Data ss:Type="Number">113.008870082823</Data></Cell><Cell ss:StyleID="s57"><Data ss:Type="Number">116.375330746253</Data></Cell><Cell ss:StyleID="s58"><Data ss:Type="Number">25.5760279074594</Data></Cell></Row><Row ss:Height="16"><Cell ss:StyleID="s56"><Data ss:Type="String">Right Legs</Data></Cell><Cell ss:StyleID="s57"><Data ss:Type="Number">4.02631463156692</Data></Cell><Cell ss:StyleID="s57"><Data ss:Type="Number">4.57392125990086</Data></Cell><Cell ss:StyleID="s57"><Data ss:Type="Number">10.6196552761551</Data></Cell><Cell ss:StyleID="s57"><Data ss:Type="Number">56.1688597880844</Data></Cell><Cell ss:StyleID="s57"><Data ss:Type="Number">4.02631463156692</Data></Cell><Cell ss:StyleID="s57"><Data ss:Type="Number">5.10706882370256</Data></Cell><Cell ss:StyleID="s58"><Data ss:Type="Number">-1.76919130604661</Data></Cell><Cell ss:StyleID="s58"><Data ss:Type="Number">46.0050860052542</Data></Cell><Cell ss:StyleID="s58"><Data ss:Type="Number">151.193511260196</Data></Cell><Cell ss:StyleID="s58"><Data ss:Type="Number">147.202598161766</Data></Cell><Cell ss:StyleID="s57"><Data ss:Type="Number">151.016672996056</Data></Cell><Cell ss:StyleID="s58"><Data ss:Type="Number">45.2883991390529</Data></Cell></Row><Row ss:Height="16"><Cell ss:StyleID="s56"><Data ss:Type="String">Left Upper Arm</Data></Cell><Cell ss:StyleID="s57"><Data ss:Type="Number">65.2248594311681</Data></Cell><Cell ss:StyleID="s57"><Data ss:Type="Number">82.4053566314086</Data></Cell><Cell ss:StyleID="s57"><Data ss:Type="Number">33.6900675259798</Data></Cell><Cell ss:StyleID="s57"><Data ss:Type="Number">33.6900675259798</Data></Cell><Cell ss:StyleID="s58"><Data ss:Type="Number">3.869897645844</Data></Cell><Cell ss:StyleID="s57"><Data ss:Type="Number">129.2894068625</Data></Cell><Cell ss:StyleID="s58"><Data ss:Type="Number">0</Data></Cell><Cell ss:StyleID="s58"><Data ss:Type="Number">8.13010235415597</Data></Cell><Cell ss:StyleID="s58"><Data ss:Type="Number">50.7105931374996</Data></Cell><Cell ss:StyleID="s58"><Data ss:Type="Number">22.6198649480404</Data></Cell><Cell ss:StyleID="s57"><Data ss:Type="Number">94.0856167799749</Data></Cell><Cell ss:StyleID="s58"><Data ss:Type="Number">15.9453959009229</Data></Cell></Row><Row ss:Height="16"><Cell ss:StyleID="s56"><Data ss:Type="String">Right Upper Arm</Data></Cell><Cell ss:StyleID="s57"><Data ss:Type="Number">57.5288077091515</Data></Cell><Cell ss:StyleID="s57"><Data ss:Type="Number">81.2538377374448</Data></Cell><Cell ss:StyleID="s57"><Data ss:Type="Number">28.6104596659652</Data></Cell><Cell ss:StyleID="s57"><Data ss:Type="Number">34.9920201985587</Data></Cell><Cell ss:StyleID="s58"><Data ss:Type="Number">1.7461622625552</Data></Cell><Cell ss:StyleID="s57"><Data ss:Type="Number">124.992020198559</Data></Cell><Cell ss:StyleID="s58"><Data ss:Type="Number">4.39870535499554</Data></Cell><Cell ss:StyleID="s58"><Data ss:Type="Number">4.39870535499553</Data></Cell><Cell ss:StyleID="s58"><Data ss:Type="Number">48.0127875041833</Data></Cell><Cell ss:StyleID="s58"><Data ss:Type="Number">14.0362434679265</Data></Cell><Cell ss:StyleID="s57"><Data ss:Type="Number">90</Data></Cell><Cell ss:StyleID="s58"><Data ss:Type="Number">4.39870535499554</Data></Cell></Row><Row ss:Height="16"><Cell ss:StyleID="s56"><Data ss:Type="String">Left Lower Arm</Data></Cell><Cell ss:StyleID="s57"><Data ss:Type="Number">60.3856002347971</Data></Cell><Cell ss:StyleID="s57"><Data ss:Type="Number">49.5818558644081</Data></Cell><Cell ss:StyleID="s57"><Data ss:Type="Number">62.2243156940453</Data></Cell><Cell ss:StyleID="s57"><Data ss:Type="Number">69.0560947365754</Data></Cell><Cell ss:StyleID="s58"><Data ss:Type="Number">88.130102354156</Data></Cell><Cell ss:StyleID="s57"><Data ss:Type="Number">13.8406954916556</Data></Cell><Cell ss:StyleID="s58"><Data ss:Type="Number">12.0947570770121</Data></Cell><Cell ss:StyleID="s58"><Data ss:Type="Number">12.9074086712658</Data></Cell><Cell ss:StyleID="s58"><Data ss:Type="Number">52.2840236544169</Data></Cell><Cell ss:StyleID="s58"><Data ss:Type="Number">62.6164933612334</Data></Cell><Cell ss:StyleID="s57"><Data ss:Type="Number">35.2037900825255</Data></Cell><Cell ss:StyleID="s58"><Data ss:Type="Number">8.82974466790905</Data></Cell></Row><Row ss:Height="16"><Cell ss:StyleID="s56"><Data ss:Type="String">Right Lower Arm</Data></Cell><Cell ss:StyleID="s57"><Data ss:Type="Number">62.7276294543777</Data></Cell><Cell ss:StyleID="s57"><Data ss:Type="Number">53.7461622625552</Data></Cell><Cell ss:StyleID="s57"><Data ss:Type="Number">61.3895403340348</Data></Cell><Cell ss:StyleID="s57"><Data ss:Type="Number">68.0025965933578</Data></Cell><Cell ss:StyleID="s58"><Data ss:Type="Number">89.3839400916008</Data></Cell><Cell ss:StyleID="s57"><Data ss:Type="Number">18.1380821555973</Data></Cell><Cell ss:StyleID="s58"><Data ss:Type="Number">16.4934624320076</Data></Cell><Cell ss:StyleID="s58"><Data ss:Type="Number">15.2551187030578</Data></Cell><Cell ss:StyleID="s58"><Data ss:Type="Number">64.089941464869</Data></Cell><Cell ss:StyleID="s58"><Data ss:Type="Number">84.7099187946287</Data></Cell><Cell ss:StyleID="s57"><Data ss:Type="Number">39.2894068625004</Data></Cell><Cell ss:StyleID="s58"><Data ss:Type="Number">23.9020504110108</Data></Cell></Row><Row ss:Height="16"><Cell ss:StyleID="s56"><Data ss:Type="String">Left Wrist</Data></Cell><Cell ss:StyleID="s57"><Data ss:Type="Number">-0.07960786001457</Data></Cell><Cell ss:StyleID="s57"><Data ss:Type="Number">10.1378038530851</Data></Cell><Cell ss:StyleID="s57"><Data ss:Type="Number">8.3955492539951</Data></Cell><Cell ss:StyleID="s57"><Data ss:Type="Number">10.8188889145228</Data></Cell><Cell ss:StyleID="s58"><Data ss:Type="Number">9.46232220802562</Data></Cell><Cell ss:StyleID="s57"><Data ss:Type="Number">3.17983011986423</Data></Cell><Cell ss:StyleID="s58"><Data ss:Type="Number">3.16036162604567</Data></Cell><Cell ss:StyleID="s58"><Data ss:Type="Number">1.05440450352184</Data></Cell><Cell ss:StyleID="s58"><Data ss:Type="Number">5.9678721826617</Data></Cell><Cell ss:StyleID="s58"><Data ss:Type="Number">3.1985905136482</Data></Cell><Cell ss:StyleID="s57"><Data ss:Type="Number">3.8406954916556</Data></Cell><Cell ss:StyleID="s58"><Data ss:Type="Number">6.18861596324159</Data></Cell></Row><Row ss:Height="16"><Cell ss:StyleID="s56"><Data ss:Type="String">Right Wrist</Data></Cell><Cell ss:StyleID="s59"><Data ss:Type="Number">5.1100234999005</Data></Cell><Cell ss:StyleID="s59"><Data ss:Type="Number">14.0362434679265</Data></Cell><Cell ss:StyleID="s59"><Data ss:Type="Number">12.565051177078</Data></Cell><Cell ss:StyleID="s59"><Data ss:Type="Number">10.969139740157</Data></Cell><Cell ss:StyleID="s59"><Data ss:Type="Number">10.304846468766</Data></Cell><Cell ss:StyleID="s59"><Data ss:Type="Number">4.8867911239441</Data></Cell><Cell ss:StyleID="s59"><Data ss:Type="Number">0.5157025889531</Data></Cell><Cell ss:StyleID="s59"><Data ss:Type="Number">2.3381961405054</Data></Cell><Cell ss:StyleID="s59"><Data ss:Type="Number">4.5308103675178</Data></Cell><Cell ss:StyleID="s59"><Data ss:Type="Number">9.86429740341</Data></Cell><Cell ss:StyleID="s59"><Data ss:Type="Number">6.2666383570831</Data></Cell><Cell ss:StyleID="s59"><Data ss:Type="Number">6.6992442339936</Data></Cell></Row><Row ss:Height="16"><Cell ss:StyleID="s56"/><Cell ss:StyleID="s60"/><Cell ss:StyleID="s60"/><Cell ss:StyleID="s60"/><Cell ss:StyleID="s60"/><Cell ss:StyleID="s60"/><Cell ss:StyleID="s60"/><Cell ss:StyleID="s61"/><Cell ss:StyleID="s61"/><Cell ss:StyleID="s61"/><Cell ss:StyleID="s61"/><Cell ss:StyleID="s60"/><Cell ss:StyleID="s61"/></Row><Row ss:Height="16"><Cell ss:StyleID="s54"><Data ss:Type="String">angle(4)</Data></Cell><Cell ss:StyleID="s55"><Data ss:Type="String">posture 1</Data></Cell><Cell ss:StyleID="s55"><Data ss:Type="String">posture 2</Data></Cell><Cell ss:StyleID="s55"><Data ss:Type="String">posture 3</Data></Cell><Cell ss:StyleID="s55"><Data ss:Type="String">posture 4</Data></Cell><Cell ss:StyleID="s55"><Data ss:Type="String">posture 5</Data></Cell><Cell ss:StyleID="s55"><Data ss:Type="String">posture 6</Data></Cell><Cell ss:StyleID="s55"><Data ss:Type="String">posture 7</Data></Cell><Cell ss:StyleID="s55"><Data ss:Type="String">posture 8</Data></Cell><Cell ss:StyleID="s55"><Data ss:Type="String">posture 9</Data></Cell><Cell ss:StyleID="s55"><Data ss:Type="String">posture 10</Data></Cell><Cell ss:StyleID="s55"><Data ss:Type="String">posture 11</Data></Cell><Cell ss:StyleID="s55"><Data ss:Type="String">posture 12</Data></Cell></Row><Row ss:Height="16"><Cell ss:StyleID="s56"><Data ss:Type="String">Neck</Data></Cell><Cell ss:StyleID="s57"><Data ss:Type="Number">-1.33221985386963</Data></Cell><Cell ss:StyleID="s57"><Data ss:Type="Number">-15.9088319113025</Data></Cell><Cell ss:StyleID="s57"><Data ss:Type="Number">1.7377926333217</Data></Cell><Cell ss:StyleID="s57"><Data ss:Type="Number">-8.9465046895091</Data></Cell><Cell ss:StyleID="s57"><Data ss:Type="Number">10.3448574814752</Data></Cell><Cell ss:StyleID="s57"><Data ss:Type="Number">-20.0173027455406</Data></Cell><Cell ss:StyleID="s58"><Data ss:Type="Number">1.12065915052024</Data></Cell><Cell ss:StyleID="s58"><Data ss:Type="Number">-7.35237935989235</Data></Cell><Cell ss:StyleID="s58"><Data ss:Type="Number">-18.9704078084866</Data></Cell><Cell ss:StyleID="s58"><Data ss:Type="Number">2.832435465441</Data></Cell><Cell ss:StyleID="s57"><Data ss:Type="Number">-29.7448812969422</Data></Cell><Cell ss:StyleID="s58"><Data ss:Type="Number">7.96071399469619</Data></Cell></Row><Row ss:Height="16"><Cell ss:StyleID="s56"><Data ss:Type="String">Trunk</Data></Cell><Cell ss:StyleID="s57"><Data ss:Type="Number">1.8476102659946</Data></Cell><Cell ss:StyleID="s57"><Data ss:Type="Number">3.81407483429035</Data></Cell><Cell ss:StyleID="s57"><Data ss:Type="Number">37.7651660184253</Data></Cell><Cell ss:StyleID="s57"><Data ss:Type="Number">46.8214883406073</Data></Cell><Cell ss:StyleID="s57"><Data ss:Type="Number">3.69138598645127</Data></Cell><Cell ss:StyleID="s57"><Data ss:Type="Number">-3.94518622903756</Data></Cell><Cell ss:StyleID="s58"><Data ss:Type="Number">88.8806591505202</Data></Cell><Cell ss:StyleID="s58"><Data ss:Type="Number">87.3523793598924</Data></Cell><Cell ss:StyleID="s58"><Data ss:Type="Number">24.565051177078</Data></Cell><Cell ss:StyleID="s58"><Data ss:Type="Number">40.0183606311507</Data></Cell><Cell ss:StyleID="s57"><Data ss:Type="Number">18.434948822922</Data></Cell><Cell ss:StyleID="s58"><Data ss:Type="Number">92.724355685422</Data></Cell></Row><Row ss:Height="16"><Cell ss:StyleID="s56"><Data ss:Type="String">Left Legs</Data></Cell><Cell ss:StyleID="s57"><Data ss:Type="Number">1.24536426676835</Data></Cell><Cell ss:StyleID="s57"><Data ss:Type="Number">1.24536426676835</Data></Cell><Cell ss:StyleID="s57"><Data ss:Type="Number">3.27048792318355</Data></Cell><Cell ss:StyleID="s57"><Data ss:Type="Number">35.8342732704792</Data></Cell><Cell ss:StyleID="s57"><Data ss:Type="Number">2.65419551340663</Data></Cell><Cell ss:StyleID="s57"><Data ss:Type="Number">0</Data></Cell><Cell ss:StyleID="s58"><Data ss:Type="Number">-0.541239577217752</Data></Cell><Cell ss:StyleID="s58"><Data ss:Type="Number">48.9622893790229</Data></Cell><Cell ss:StyleID="s58"><Data ss:Type="Number">124.467288176858</Data></Cell><Cell ss:StyleID="s58"><Data ss:Type="Number">114.691558163478</Data></Cell><Cell ss:StyleID="s57"><Data ss:Type="Number">118.801666577855</Data></Cell><Cell ss:StyleID="s58"><Data ss:Type="Number">26.8718529543279</Data></Cell></Row><Row ss:Height="16"><Cell ss:StyleID="s56"><Data ss:Type="String">Right Legs</Data></Cell><Cell ss:StyleID="s57"><Data ss:Type="Number">7.1250163489018</Data></Cell><Cell ss:StyleID="s57"><Data ss:Type="Number">2.29061004263853</Data></Cell><Cell ss:StyleID="s57"><Data ss:Type="Number">6.59004910788173</Data></Cell><Cell ss:StyleID="s57"><Data ss:Type="Number">58.4264666204912</Data></Cell><Cell ss:StyleID="s57"><Data ss:Type="Number">4.08052065088459</Data></Cell><Cell ss:StyleID="s57"><Data ss:Type="Number">7.1250163489018</Data></Cell><Cell ss:StyleID="s58"><Data ss:Type="Number">3.49463892725333</Data></Cell><Cell ss:StyleID="s58"><Data ss:Type="Number">46.9108726653648</Data></Cell><Cell ss:StyleID="s58"><Data ss:Type="Number">149.893172245138</Data></Cell><Cell ss:StyleID="s58"><Data ss:Type="Number">148.475628181823</Data></Cell><Cell ss:StyleID="s57"><Data ss:Type="Number">149.893172245139</Data></Cell><Cell ss:StyleID="s58"><Data ss:Type="Number">39.045892568835</Data></Cell></Row><Row ss:Height="16"><Cell ss:StyleID="s56"><Data ss:Type="String">Left Upper Arm</Data></Cell><Cell ss:StyleID="s57"><Data ss:Type="Number">58.3924977537511</Data></Cell><Cell ss:StyleID="s57"><Data ss:Type="Number">82.4053566314086</Data></Cell><Cell ss:StyleID="s57"><Data ss:Type="Number">31.6075022462489</Data></Cell><Cell ss:StyleID="s57"><Data ss:Type="Number">31.6075022462489</Data></Cell><Cell ss:StyleID="s58"><Data ss:Type="Number">4.3007557660064</Data></Cell><Cell ss:StyleID="s57"><Data ss:Type="Number">129.2894068625</Data></Cell><Cell ss:StyleID="s58"><Data ss:Type="Number">8.13010235415597</Data></Cell><Cell ss:StyleID="s58"><Data ss:Type="Number">12.0947570770121</Data></Cell><Cell ss:StyleID="s58"><Data ss:Type="Number">53.130102354156</Data></Cell><Cell ss:StyleID="s58"><Data ss:Type="Number">33.6900675259798</Data></Cell><Cell ss:StyleID="s57"><Data ss:Type="Number">102.994616791916</Data></Cell><Cell ss:StyleID="s58"><Data ss:Type="Number">0</Data></Cell></Row><Row ss:Height="16"><Cell ss:StyleID="s56"><Data ss:Type="String">Right Upper Arm</Data></Cell><Cell ss:StyleID="s57"><Data ss:Type="Number">53.9726266148964</Data></Cell><Cell ss:StyleID="s57"><Data ss:Type="Number">75.9637565320735</Data></Cell><Cell ss:StyleID="s57"><Data ss:Type="Number">28.6104596659652</Data></Cell><Cell ss:StyleID="s57"><Data ss:Type="Number">28.6104596659652</Data></Cell><Cell ss:StyleID="s58"><Data ss:Type="Number">2.39870535499553</Data></Cell><Cell ss:StyleID="s57"><Data ss:Type="Number">124.992020198559</Data></Cell><Cell ss:StyleID="s58"><Data ss:Type="Number">0</Data></Cell><Cell ss:StyleID="s58"><Data ss:Type="Number">4.39870535499553</Data></Cell><Cell ss:StyleID="s58"><Data ss:Type="Number">45</Data></Cell><Cell ss:StyleID="s58"><Data ss:Type="Number">22.6198649480404</Data></Cell><Cell ss:StyleID="s57"><Data ss:Type="Number">99.4623222080256</Data></Cell><Cell ss:StyleID="s58"><Data ss:Type="Number">-4.39870535499554</Data></Cell></Row><Row ss:Height="16"><Cell ss:StyleID="s56"><Data ss:Type="String">Left Lower Arm</Data></Cell><Cell ss:StyleID="s57"><Data ss:Type="Number">58.1725534233269</Data></Cell><Cell ss:StyleID="s57"><Data ss:Type="Number">58.5946433685914</Data></Cell><Cell ss:StyleID="s57"><Data ss:Type="Number">62.478114533726</Data></Cell><Cell ss:StyleID="s57"><Data ss:Type="Number">62.7912031087466</Data></Cell><Cell ss:StyleID="s58"><Data ss:Type="Number">85.2642954110716</Data></Cell><Cell ss:StyleID="s57"><Data ss:Type="Number">8.43690413140592</Data></Cell><Cell ss:StyleID="s58"><Data ss:Type="Number">12.9074086712658</Data></Cell><Cell ss:StyleID="s58"><Data ss:Type="Number">7.5590669810412</Data></Cell><Cell ss:StyleID="s58"><Data ss:Type="Number">55.304846468766</Data></Cell><Cell ss:StyleID="s58"><Data ss:Type="Number">56.3099324740202</Data></Cell><Cell ss:StyleID="s57"><Data ss:Type="Number">26.2947900705839</Data></Cell><Cell ss:StyleID="s58"><Data ss:Type="Number">26.565051177078</Data></Cell></Row><Row ss:Height="16"><Cell ss:StyleID="s56"><Data ss:Type="String">Right Lower Arm</Data></Cell><Cell ss:StyleID="s57"><Data ss:Type="Number">62.5924245621816</Data></Cell><Cell ss:StyleID="s57"><Data ss:Type="Number">61.7625544618328</Data></Cell><Cell ss:StyleID="s57"><Data ss:Type="Number">65.4751571140097</Data></Cell><Cell ss:StyleID="s57"><Data ss:Type="Number">70.13570259659</Data></Cell><Cell ss:StyleID="s58"><Data ss:Type="Number">86.5156778650296</Data></Cell><Cell ss:StyleID="s57"><Data ss:Type="Number">15.2024087091762</Data></Cell><Cell ss:StyleID="s58"><Data ss:Type="Number">23.1985905136482</Data></Cell><Cell ss:StyleID="s58"><Data ss:Type="Number">20.3764352138364</Data></Cell><Cell ss:StyleID="s58"><Data ss:Type="Number">71.565051177078</Data></Cell><Cell ss:StyleID="s58"><Data ss:Type="Number">80.3747518438761</Data></Cell><Cell ss:StyleID="s57"><Data ss:Type="Number">29.8270846544747</Data></Cell><Cell ss:StyleID="s58"><Data ss:Type="Number">36.0062076012444</Data></Cell></Row><Row ss:Height="16"><Cell ss:StyleID="s56"><Data ss:Type="String">Left Wrist</Data></Cell><Cell ss:StyleID="s57"><Data ss:Type="Number">2.304846468766</Data></Cell><Cell ss:StyleID="s57"><Data ss:Type="Number">11.3099324740202</Data></Cell><Cell ss:StyleID="s57"><Data ss:Type="Number">12.6136274540187</Data></Cell><Cell ss:StyleID="s57"><Data ss:Type="Number">19.5637836195827</Data></Cell><Cell ss:StyleID="s58"><Data ss:Type="Number">8.97262661489639</Data></Cell><Cell ss:StyleID="s57"><Data ss:Type="Number">8.58362148011395</Data></Cell><Cell ss:StyleID="s58"><Data ss:Type="Number">5.52754015165618</Data></Cell><Cell ss:StyleID="s58"><Data ss:Type="Number">6.91122711902469</Data></Cell><Cell ss:StyleID="s58"><Data ss:Type="Number">5.52754015165618</Data></Cell><Cell ss:StyleID="s58"><Data ss:Type="Number">8.434948822922</Data></Cell><Cell ss:StyleID="s57"><Data ss:Type="Number">5.71059313749964</Data></Cell><Cell ss:StyleID="s58"><Data ss:Type="Number">4.6208739886317</Data></Cell></Row><Row ss:Height="16"><Cell ss:StyleID="s56"><Data ss:Type="String">Right Wrist</Data></Cell><Cell ss:StyleID="s59"><Data ss:Type="Number">5.434948822922</Data></Cell><Cell ss:StyleID="s59"><Data ss:Type="Number">12.2905824841938</Data></Cell><Cell ss:StyleID="s59"><Data ss:Type="Number">14.4794343971031</Data></Cell><Cell ss:StyleID="s59"><Data ss:Type="Number">22.2175942695183</Data></Cell><Cell ss:StyleID="s59"><Data ss:Type="Number">10.4258085258848</Data></Cell><Cell ss:StyleID="s59"><Data ss:Type="Number">9.3706222693432</Data></Cell><Cell ss:StyleID="s59"><Data ss:Type="Number">5.4612177404419</Data></Cell><Cell ss:StyleID="s59"><Data ss:Type="Number">7.2248594311681</Data></Cell><Cell ss:StyleID="s59"><Data ss:Type="Number">11.3099324740202</Data></Cell><Cell ss:StyleID="s59"><Data ss:Type="Number">5.6158428740487</Data></Cell><Cell ss:StyleID="s59"><Data ss:Type="Number">2.1001334715344</Data></Cell><Cell ss:StyleID="s59"><Data ss:Type="Number">6.7589584171809</Data></Cell></Row><Row ss:Height="16"/><Row ss:Height="16"><Cell ss:StyleID="s81" ss:MergeAcross="12"><ss:Data ss:Type="String" xmlns="http://www.w3.org/TR/REC-html40"><B><Font html:Color="#000000">Table S2. </Font></B><Font html:Color="#000000">Quick Capture system</Font></ss:Data></Cell></Row><Row ss:Height="16"><Cell ss:StyleID="s65"><Data ss:Type="String">angle(1)</Data></Cell><Cell ss:StyleID="s66"><Data ss:Type="String">posture 1</Data></Cell><Cell ss:StyleID="s66"><Data ss:Type="String">posture 2</Data></Cell><Cell ss:StyleID="s66"><Data ss:Type="String">posture 3</Data></Cell><Cell ss:StyleID="s66"><Data ss:Type="String">posture 4</Data></Cell><Cell ss:StyleID="s66"><Data ss:Type="String">posture 5</Data></Cell><Cell ss:StyleID="s66"><Data ss:Type="String">posture 6</Data></Cell><Cell ss:StyleID="s66"><Data ss:Type="String">posture 7</Data></Cell><Cell ss:StyleID="s66"><Data ss:Type="String">posture 8</Data></Cell><Cell ss:StyleID="s66"><Data ss:Type="String">posture 9</Data></Cell><Cell ss:StyleID="s66"><Data ss:Type="String">posture 10</Data></Cell><Cell ss:StyleID="s66"><Data ss:Type="String">posture 11</Data></Cell><Cell ss:StyleID="s66"><Data ss:Type="String">posture 12</Data></Cell></Row><Row ss:Height="16"><Cell ss:StyleID="s67"><Data ss:Type="String">Neck</Data></Cell><Cell ss:StyleID="s68"><Data ss:Type="Number">-0.28</Data></Cell><Cell ss:StyleID="s68"><Data ss:Type="Number">-8.39</Data></Cell><Cell ss:StyleID="s68"><Data ss:Type="Number">4.28</Data></Cell><Cell ss:StyleID="s68"><Data ss:Type="Number">-8.92</Data></Cell><Cell ss:StyleID="s68"><Data ss:Type="Number">6.93</Data></Cell><Cell ss:StyleID="s68"><Data ss:Type="Number">-20.74</Data></Cell><Cell ss:StyleID="s69"><Data ss:Type="Number">1.95</Data></Cell><Cell ss:StyleID="s69"><Data ss:Type="Number">-8.76</Data></Cell><Cell ss:StyleID="s69"><Data ss:Type="Number">-12.03</Data></Cell><Cell ss:StyleID="s69"><Data ss:Type="Number">0.34</Data></Cell><Cell ss:StyleID="s68"><Data ss:Type="Number">-33.3</Data></Cell><Cell ss:StyleID="s69"><Data ss:Type="Number">1.27</Data></Cell><Cell ss:StyleID="s72"/></Row><Row ss:Height="16"><Cell ss:StyleID="s67"><Data ss:Type="String">Trunk</Data></Cell><Cell ss:StyleID="s68"><Data ss:Type="Number">-1</Data></Cell><Cell ss:StyleID="s68"><Data ss:Type="Number">-1.22</Data></Cell><Cell ss:StyleID="s68"><Data ss:Type="Number">33.93</Data></Cell><Cell ss:StyleID="s68"><Data ss:Type="Number">36.41</Data></Cell><Cell ss:StyleID="s68"><Data ss:Type="Number">2.1</Data></Cell><Cell ss:StyleID="s68"><Data ss:Type="Number">-5.81</Data></Cell><Cell ss:StyleID="s69"><Data ss:Type="Number">80.55</Data></Cell><Cell ss:StyleID="s69"><Data ss:Type="Number">82.1</Data></Cell><Cell ss:StyleID="s69"><Data ss:Type="Number">17.04</Data></Cell><Cell ss:StyleID="s69"><Data ss:Type="Number">39.14</Data></Cell><Cell ss:StyleID="s68"><Data ss:Type="Number">20.61</Data></Cell><Cell ss:StyleID="s69"><Data ss:Type="Number">85.78</Data></Cell><Cell ss:StyleID="s72"/></Row><Row ss:Height="16"><Cell ss:StyleID="s67"><Data ss:Type="String">Left Legs</Data></Cell><Cell ss:StyleID="s68"><Data ss:Type="Number">2.91</Data></Cell><Cell ss:StyleID="s68"><Data ss:Type="Number">3.32</Data></Cell><Cell ss:StyleID="s68"><Data ss:Type="Number">2.9</Data></Cell><Cell ss:StyleID="s68"><Data ss:Type="Number">50.63</Data></Cell><Cell ss:StyleID="s68"><Data ss:Type="Number">3.19</Data></Cell><Cell ss:StyleID="s68"><Data ss:Type="Number">1.76</Data></Cell><Cell ss:StyleID="s69"><Data ss:Type="Number">2.67</Data></Cell><Cell ss:StyleID="s69"><Data ss:Type="Number">51.59</Data></Cell><Cell ss:StyleID="s69"><Data ss:Type="Number">124.46</Data></Cell><Cell ss:StyleID="s69"><Data ss:Type="Number">109.57</Data></Cell><Cell ss:StyleID="s68"><Data ss:Type="Number">129.75</Data></Cell><Cell ss:StyleID="s69"><Data ss:Type="Number">30.83</Data></Cell><Cell ss:StyleID="s72"/></Row><Row ss:Height="16"><Cell ss:StyleID="s67"><Data ss:Type="String">Right Legs</Data></Cell><Cell ss:StyleID="s68"><Data ss:Type="Number">3.57</Data></Cell><Cell ss:StyleID="s68"><Data ss:Type="Number">6</Data></Cell><Cell ss:StyleID="s68"><Data ss:Type="Number">6.43</Data></Cell><Cell ss:StyleID="s68"><Data ss:Type="Number">52.94</Data></Cell><Cell ss:StyleID="s68"><Data ss:Type="Number">5.9</Data></Cell><Cell ss:StyleID="s68"><Data ss:Type="Number">1.63</Data></Cell><Cell ss:StyleID="s69"><Data ss:Type="Number">0.6</Data></Cell><Cell ss:StyleID="s69"><Data ss:Type="Number">46.07</Data></Cell><Cell ss:StyleID="s69"><Data ss:Type="Number">151.2051</Data></Cell><Cell ss:StyleID="s69"><Data ss:Type="Number">151.3211</Data></Cell><Cell ss:StyleID="s68"><Data ss:Type="Number">146.8072</Data></Cell><Cell ss:StyleID="s69"><Data ss:Type="Number">33.51</Data></Cell><Cell ss:StyleID="s72"/></Row><Row ss:Height="16"><Cell ss:StyleID="s67"><Data ss:Type="String">Left Upper Arm</Data></Cell><Cell ss:StyleID="s68"><Data ss:Type="Number">53.08</Data></Cell><Cell ss:StyleID="s68"><Data ss:Type="Number">80.8</Data></Cell><Cell ss:StyleID="s68"><Data ss:Type="Number">9.47</Data></Cell><Cell ss:StyleID="s68"><Data ss:Type="Number">41.04</Data></Cell><Cell ss:StyleID="s68"><Data ss:Type="Number">-3.12</Data></Cell><Cell ss:StyleID="s68"><Data ss:Type="Number">132.59</Data></Cell><Cell ss:StyleID="s69"><Data ss:Type="Number">3.64</Data></Cell><Cell ss:StyleID="s69"><Data ss:Type="Number">8.16</Data></Cell><Cell ss:StyleID="s69"><Data ss:Type="Number">46.24</Data></Cell><Cell ss:StyleID="s69"><Data ss:Type="Number">43.54</Data></Cell><Cell ss:StyleID="s68"><Data ss:Type="Number">79.06</Data></Cell><Cell ss:StyleID="s69"><Data ss:Type="Number">1.69</Data></Cell><Cell ss:StyleID="s72"/></Row><Row ss:Height="16"><Cell ss:StyleID="s67"><Data ss:Type="String">Right Upper Arm</Data></Cell><Cell ss:StyleID="s68"><Data ss:Type="Number">55.57</Data></Cell><Cell ss:StyleID="s68"><Data ss:Type="Number">78.27</Data></Cell><Cell ss:StyleID="s68"><Data ss:Type="Number">14.38</Data></Cell><Cell ss:StyleID="s68"><Data ss:Type="Number">37.26</Data></Cell><Cell ss:StyleID="s68"><Data ss:Type="Number">-3.12</Data></Cell><Cell ss:StyleID="s68"><Data ss:Type="Number">125.21</Data></Cell><Cell ss:StyleID="s69"><Data ss:Type="Number">5.45</Data></Cell><Cell ss:StyleID="s69"><Data ss:Type="Number">10.22</Data></Cell><Cell ss:StyleID="s69"><Data ss:Type="Number">47.24</Data></Cell><Cell ss:StyleID="s69"><Data ss:Type="Number">27.03</Data></Cell><Cell ss:StyleID="s68"><Data ss:Type="Number">88.47</Data></Cell><Cell ss:StyleID="s69"><Data ss:Type="Number">5.1</Data></Cell><Cell ss:StyleID="s72"/></Row><Row ss:Height="16"><Cell ss:StyleID="s67"><Data ss:Type="String">Left Lower Arm</Data></Cell><Cell ss:StyleID="s68"><Data ss:Type="Number">63.54</Data></Cell><Cell ss:StyleID="s68"><Data ss:Type="Number">58.81</Data></Cell><Cell ss:StyleID="s68"><Data ss:Type="Number">88.32</Data></Cell><Cell ss:StyleID="s68"><Data ss:Type="Number">66.14</Data></Cell><Cell ss:StyleID="s68"><Data ss:Type="Number">96.29</Data></Cell><Cell ss:StyleID="s68"><Data ss:Type="Number">14.35</Data></Cell><Cell ss:StyleID="s69"><Data ss:Type="Number">11.91</Data></Cell><Cell ss:StyleID="s69"><Data ss:Type="Number">28.43</Data></Cell><Cell ss:StyleID="s69"><Data ss:Type="Number">51.29</Data></Cell><Cell ss:StyleID="s69"><Data ss:Type="Number">54.06</Data></Cell><Cell ss:StyleID="s68"><Data ss:Type="Number">59.56</Data></Cell><Cell ss:StyleID="s69"><Data ss:Type="Number">30.31</Data></Cell><Cell ss:StyleID="s72"/></Row><Row ss:Height="16"><Cell ss:StyleID="s67"><Data ss:Type="String">Right Lower Arm</Data></Cell><Cell ss:StyleID="s68"><Data ss:Type="Number">66.33</Data></Cell><Cell ss:StyleID="s68"><Data ss:Type="Number">53.78</Data></Cell><Cell ss:StyleID="s68"><Data ss:Type="Number">85.09</Data></Cell><Cell ss:StyleID="s68"><Data ss:Type="Number">69.43</Data></Cell><Cell ss:StyleID="s68"><Data ss:Type="Number">96.76</Data></Cell><Cell ss:StyleID="s68"><Data ss:Type="Number">24.85</Data></Cell><Cell ss:StyleID="s69"><Data ss:Type="Number">24.42</Data></Cell><Cell ss:StyleID="s69"><Data ss:Type="Number">24.6</Data></Cell><Cell ss:StyleID="s69"><Data ss:Type="Number">66.72</Data></Cell><Cell ss:StyleID="s69"><Data ss:Type="Number">87.17</Data></Cell><Cell ss:StyleID="s68"><Data ss:Type="Number">47.66</Data></Cell><Cell ss:StyleID="s69"><Data ss:Type="Number">28.21</Data></Cell><Cell ss:StyleID="s72"/></Row><Row ss:Height="16"><Cell ss:StyleID="s67"><Data ss:Type="String">Left Wrist</Data></Cell><Cell ss:StyleID="s70"><Data ss:Type="Number">6.77</Data></Cell><Cell ss:StyleID="s68"><Data ss:Type="Number">11.13</Data></Cell><Cell ss:StyleID="s68"><Data ss:Type="Number">5.35</Data></Cell><Cell ss:StyleID="s68"><Data ss:Type="Number">8.39</Data></Cell><Cell ss:StyleID="s68"><Data ss:Type="Number">7.99</Data></Cell><Cell ss:StyleID="s68"><Data ss:Type="Number">1.46</Data></Cell><Cell ss:StyleID="s69"><Data ss:Type="Number">2.43</Data></Cell><Cell ss:StyleID="s69"><Data ss:Type="Number">4.24</Data></Cell><Cell ss:StyleID="s69"><Data ss:Type="Number">4.08</Data></Cell><Cell ss:StyleID="s69"><Data ss:Type="Number">5.96</Data></Cell><Cell ss:StyleID="s68"><Data ss:Type="Number">1.48</Data></Cell><Cell ss:StyleID="s69"><Data ss:Type="Number">14.79</Data></Cell><Cell ss:StyleID="s72"/></Row><Row ss:Height="16"><Cell ss:StyleID="s67"><Data ss:Type="String">Right Wrist</Data></Cell><Cell ss:StyleID="s71"><Data ss:Type="Number">6.43</Data></Cell><Cell ss:StyleID="s71"><Data ss:Type="Number">12.11</Data></Cell><Cell ss:StyleID="s71"><Data ss:Type="Number">7.38</Data></Cell><Cell ss:StyleID="s71"><Data ss:Type="Number">8.28</Data></Cell><Cell ss:StyleID="s71"><Data ss:Type="Number">8.89</Data></Cell><Cell ss:StyleID="s71"><Data ss:Type="Number">1.38</Data></Cell><Cell ss:StyleID="s71"><Data ss:Type="Number">9.5</Data></Cell><Cell ss:StyleID="s71"><Data ss:Type="Number">9.23</Data></Cell><Cell ss:StyleID="s71"><Data ss:Type="Number">8.11</Data></Cell><Cell ss:StyleID="s71"><Data ss:Type="Number">5.8</Data></Cell><Cell ss:StyleID="s71"><Data ss:Type="Number">1.52</Data></Cell><Cell ss:StyleID="s71"><Data ss:Type="Number">13.81</Data></Cell><Cell ss:StyleID="s72"/></Row><Row ss:Height="16"><Cell ss:StyleID="s68"/><Cell ss:StyleID="s68"/><Cell ss:StyleID="s68"/><Cell ss:StyleID="s68"/><Cell ss:StyleID="s68"/><Cell ss:StyleID="s68"/><Cell ss:StyleID="s68"/><Cell ss:StyleID="s69"/><Cell ss:StyleID="s69"/><Cell ss:StyleID="s69"/><Cell ss:StyleID="s69"/><Cell ss:StyleID="s68"/><Cell ss:StyleID="s69"/><Cell ss:StyleID="s72"/></Row><Row ss:Height="16"><Cell ss:StyleID="s65"><Data ss:Type="String">angle(2)</Data></Cell><Cell ss:StyleID="s66"><Data ss:Type="String">posture 1</Data></Cell><Cell ss:StyleID="s66"><Data ss:Type="String">posture 2</Data></Cell><Cell ss:StyleID="s66"><Data ss:Type="String">posture 3</Data></Cell><Cell ss:StyleID="s66"><Data ss:Type="String">posture 4</Data></Cell><Cell ss:StyleID="s66"><Data ss:Type="String">posture 5</Data></Cell><Cell ss:StyleID="s66"><Data ss:Type="String">posture 6</Data></Cell><Cell ss:StyleID="s66"><Data ss:Type="String">posture 7</Data></Cell><Cell ss:StyleID="s66"><Data ss:Type="String">posture 8</Data></Cell><Cell ss:StyleID="s66"><Data ss:Type="String">posture 9</Data></Cell><Cell ss:StyleID="s66"><Data ss:Type="String">posture 10</Data></Cell><Cell ss:StyleID="s66"><Data ss:Type="String">posture 11</Data></Cell><Cell ss:StyleID="s66"><Data ss:Type="String">posture 12</Data></Cell></Row><Row ss:Height="16"><Cell ss:StyleID="s67"><Data ss:Type="String">Neck</Data></Cell><Cell ss:StyleID="s68"><Data ss:Type="Number">-1.01</Data></Cell><Cell ss:StyleID="s68"><Data ss:Type="Number">-9.4</Data></Cell><Cell ss:StyleID="s68"><Data ss:Type="Number">4.28</Data></Cell><Cell ss:StyleID="s68"><Data ss:Type="Number">-4.1</Data></Cell><Cell ss:StyleID="s68"><Data ss:Type="Number">6.42</Data></Cell><Cell ss:StyleID="s68"><Data ss:Type="Number">-26.63</Data></Cell><Cell ss:StyleID="s69"><Data ss:Type="Number">1.74</Data></Cell><Cell ss:StyleID="s69"><Data ss:Type="Number">-4.54</Data></Cell><Cell ss:StyleID="s69"><Data ss:Type="Number">-13.28</Data></Cell><Cell ss:StyleID="s69"><Data ss:Type="Number">6.86</Data></Cell><Cell ss:StyleID="s68"><Data ss:Type="Number">-37.32</Data></Cell><Cell ss:StyleID="s69"><Data ss:Type="Number">1.5</Data></Cell><Cell ss:StyleID="s72"/></Row><Row ss:Height="16"><Cell ss:StyleID="s67"><Data ss:Type="String">Trunk</Data></Cell><Cell ss:StyleID="s68"><Data ss:Type="Number">-1.24</Data></Cell><Cell ss:StyleID="s68"><Data ss:Type="Number">-2.42</Data></Cell><Cell ss:StyleID="s68"><Data ss:Type="Number">33.93</Data></Cell><Cell ss:StyleID="s68"><Data ss:Type="Number">32.73</Data></Cell><Cell ss:StyleID="s68"><Data ss:Type="Number">2.76</Data></Cell><Cell ss:StyleID="s68"><Data ss:Type="Number">-3.76</Data></Cell><Cell ss:StyleID="s69"><Data ss:Type="Number">87.87</Data></Cell><Cell ss:StyleID="s69"><Data ss:Type="Number">86.66</Data></Cell><Cell ss:StyleID="s69"><Data ss:Type="Number">18.3</Data></Cell><Cell ss:StyleID="s69"><Data ss:Type="Number">43.72</Data></Cell><Cell ss:StyleID="s68"><Data ss:Type="Number">18.43</Data></Cell><Cell ss:StyleID="s69"><Data ss:Type="Number">74.1</Data></Cell><Cell ss:StyleID="s72"/></Row><Row ss:Height="16"><Cell ss:StyleID="s67"><Data ss:Type="String">Left Legs</Data></Cell><Cell ss:StyleID="s68"><Data ss:Type="Number">2.47</Data></Cell><Cell ss:StyleID="s68"><Data ss:Type="Number">4.36</Data></Cell><Cell ss:StyleID="s68"><Data ss:Type="Number">2.9</Data></Cell><Cell ss:StyleID="s68"><Data ss:Type="Number">37.91</Data></Cell><Cell ss:StyleID="s68"><Data ss:Type="Number">3.36</Data></Cell><Cell ss:StyleID="s68"><Data ss:Type="Number">3.96</Data></Cell><Cell ss:StyleID="s69"><Data ss:Type="Number">2.26</Data></Cell><Cell ss:StyleID="s69"><Data ss:Type="Number">57.58</Data></Cell><Cell ss:StyleID="s69"><Data ss:Type="Number">126.15</Data></Cell><Cell ss:StyleID="s69"><Data ss:Type="Number">101.81</Data></Cell><Cell ss:StyleID="s68"><Data ss:Type="Number">127.06</Data></Cell><Cell ss:StyleID="s69"><Data ss:Type="Number">42.18</Data></Cell><Cell ss:StyleID="s72"/></Row><Row ss:Height="16"><Cell ss:StyleID="s67"><Data ss:Type="String">Right Legs</Data></Cell><Cell ss:StyleID="s68"><Data ss:Type="Number">6.09</Data></Cell><Cell ss:StyleID="s68"><Data ss:Type="Number">5.34</Data></Cell><Cell ss:StyleID="s68"><Data ss:Type="Number">6.43</Data></Cell><Cell ss:StyleID="s68"><Data ss:Type="Number">57.08</Data></Cell><Cell ss:StyleID="s68"><Data ss:Type="Number">4.59</Data></Cell><Cell ss:StyleID="s68"><Data ss:Type="Number">5.51</Data></Cell><Cell ss:StyleID="s69"><Data ss:Type="Number">2.41</Data></Cell><Cell ss:StyleID="s69"><Data ss:Type="Number">48.44</Data></Cell><Cell ss:StyleID="s69"><Data ss:Type="Number">153.8613</Data></Cell><Cell ss:StyleID="s69"><Data ss:Type="Number">148.5505</Data></Cell><Cell ss:StyleID="s68"><Data ss:Type="Number">153.824</Data></Cell><Cell ss:StyleID="s69"><Data ss:Type="Number">47.9</Data></Cell><Cell ss:StyleID="s72"/></Row><Row ss:Height="16"><Cell ss:StyleID="s67"><Data ss:Type="String">Left Upper Arm</Data></Cell><Cell ss:StyleID="s68"><Data ss:Type="Number">53.46</Data></Cell><Cell ss:StyleID="s68"><Data ss:Type="Number">77.2</Data></Cell><Cell ss:StyleID="s68"><Data ss:Type="Number">9.47</Data></Cell><Cell ss:StyleID="s68"><Data ss:Type="Number">31.55</Data></Cell><Cell ss:StyleID="s68"><Data ss:Type="Number">5.73</Data></Cell><Cell ss:StyleID="s68"><Data ss:Type="Number">130.85</Data></Cell><Cell ss:StyleID="s69"><Data ss:Type="Number">0.06</Data></Cell><Cell ss:StyleID="s69"><Data ss:Type="Number">10.4</Data></Cell><Cell ss:StyleID="s69"><Data ss:Type="Number">50.11</Data></Cell><Cell ss:StyleID="s69"><Data ss:Type="Number">36.78</Data></Cell><Cell ss:StyleID="s68"><Data ss:Type="Number">90.01</Data></Cell><Cell ss:StyleID="s69"><Data ss:Type="Number">10.91</Data></Cell><Cell ss:StyleID="s72"/></Row><Row ss:Height="16"><Cell ss:StyleID="s67"><Data ss:Type="String">Right Upper Arm</Data></Cell><Cell ss:StyleID="s68"><Data ss:Type="Number">59.55</Data></Cell><Cell ss:StyleID="s68"><Data ss:Type="Number">78.76</Data></Cell><Cell ss:StyleID="s68"><Data ss:Type="Number">14.38</Data></Cell><Cell ss:StyleID="s68"><Data ss:Type="Number">32</Data></Cell><Cell ss:StyleID="s68"><Data ss:Type="Number">-2.97</Data></Cell><Cell ss:StyleID="s68"><Data ss:Type="Number">128.91</Data></Cell><Cell ss:StyleID="s69"><Data ss:Type="Number">6.58</Data></Cell><Cell ss:StyleID="s69"><Data ss:Type="Number">8.09</Data></Cell><Cell ss:StyleID="s69"><Data ss:Type="Number">43.12</Data></Cell><Cell ss:StyleID="s69"><Data ss:Type="Number">20.5</Data></Cell><Cell ss:StyleID="s68"><Data ss:Type="Number">89.98</Data></Cell><Cell ss:StyleID="s69"><Data ss:Type="Number">9.41</Data></Cell><Cell ss:StyleID="s72"/></Row><Row ss:Height="16"><Cell ss:StyleID="s67"><Data ss:Type="String">Left Lower Arm</Data></Cell><Cell ss:StyleID="s68"><Data ss:Type="Number">70.22</Data></Cell><Cell ss:StyleID="s68"><Data ss:Type="Number">66.35</Data></Cell><Cell ss:StyleID="s68"><Data ss:Type="Number">88.32</Data></Cell><Cell ss:StyleID="s68"><Data ss:Type="Number">88.43</Data></Cell><Cell ss:StyleID="s68"><Data ss:Type="Number">106.747</Data></Cell><Cell ss:StyleID="s68"><Data ss:Type="Number">26.36</Data></Cell><Cell ss:StyleID="s69"><Data ss:Type="Number">11.93</Data></Cell><Cell ss:StyleID="s69"><Data ss:Type="Number">22.03</Data></Cell><Cell ss:StyleID="s69"><Data ss:Type="Number">56.88</Data></Cell><Cell ss:StyleID="s69"><Data ss:Type="Number">38.81</Data></Cell><Cell ss:StyleID="s68"><Data ss:Type="Number">43.68</Data></Cell><Cell ss:StyleID="s69"><Data ss:Type="Number">32.39</Data></Cell><Cell ss:StyleID="s72"/></Row><Row ss:Height="16"><Cell ss:StyleID="s67"><Data ss:Type="String">Right Lower Arm</Data></Cell><Cell ss:StyleID="s68"><Data ss:Type="Number">71.63</Data></Cell><Cell ss:StyleID="s68"><Data ss:Type="Number">64.33</Data></Cell><Cell ss:StyleID="s68"><Data ss:Type="Number">85.09</Data></Cell><Cell ss:StyleID="s68"><Data ss:Type="Number">86.4</Data></Cell><Cell ss:StyleID="s68"><Data ss:Type="Number">103.703</Data></Cell><Cell ss:StyleID="s68"><Data ss:Type="Number">28.32</Data></Cell><Cell ss:StyleID="s69"><Data ss:Type="Number">19.25</Data></Cell><Cell ss:StyleID="s69"><Data ss:Type="Number">19.11</Data></Cell><Cell ss:StyleID="s69"><Data ss:Type="Number">62.25</Data></Cell><Cell ss:StyleID="s69"><Data ss:Type="Number">85.6</Data></Cell><Cell ss:StyleID="s68"><Data ss:Type="Number">48.39</Data></Cell><Cell ss:StyleID="s69"><Data ss:Type="Number">35.55</Data></Cell><Cell ss:StyleID="s72"/></Row><Row ss:Height="16"><Cell ss:StyleID="s67"><Data ss:Type="String">Left Wrist</Data></Cell><Cell ss:StyleID="s68"><Data ss:Type="Number">6.79</Data></Cell><Cell ss:StyleID="s68"><Data ss:Type="Number">8.2</Data></Cell><Cell ss:StyleID="s68"><Data ss:Type="Number">5.35</Data></Cell><Cell ss:StyleID="s68"><Data ss:Type="Number">17.96</Data></Cell><Cell ss:StyleID="s68"><Data ss:Type="Number">20.36</Data></Cell><Cell ss:StyleID="s68"><Data ss:Type="Number">0.04</Data></Cell><Cell ss:StyleID="s69"><Data ss:Type="Number">7.47</Data></Cell><Cell ss:StyleID="s69"><Data ss:Type="Number">3.05</Data></Cell><Cell ss:StyleID="s69"><Data ss:Type="Number">5.02</Data></Cell><Cell ss:StyleID="s69"><Data ss:Type="Number">8.7</Data></Cell><Cell ss:StyleID="s68"><Data ss:Type="Number">7.53</Data></Cell><Cell ss:StyleID="s69"><Data ss:Type="Number">3.44</Data></Cell><Cell ss:StyleID="s72"/></Row><Row ss:Height="16"><Cell ss:StyleID="s67"><Data ss:Type="String">Right Wrist</Data></Cell><Cell ss:StyleID="s71"><Data ss:Type="Number">6.68</Data></Cell><Cell ss:StyleID="s71"><Data ss:Type="Number">9.2</Data></Cell><Cell ss:StyleID="s71"><Data ss:Type="Number">7.37</Data></Cell><Cell ss:StyleID="s71"><Data ss:Type="Number">21</Data></Cell><Cell ss:StyleID="s71"><Data ss:Type="Number">19.88</Data></Cell><Cell ss:StyleID="s71"><Data ss:Type="Number">0.08</Data></Cell><Cell ss:StyleID="s71"><Data ss:Type="Number">8.56</Data></Cell><Cell ss:StyleID="s71"><Data ss:Type="Number">8.08</Data></Cell><Cell ss:StyleID="s71"><Data ss:Type="Number">7.1</Data></Cell><Cell ss:StyleID="s71"><Data ss:Type="Number">8.68</Data></Cell><Cell ss:StyleID="s71"><Data ss:Type="Number">7.6</Data></Cell><Cell ss:StyleID="s71"><Data ss:Type="Number">3.53</Data></Cell><Cell ss:StyleID="s72"/></Row><Row ss:Height="16"><Cell ss:StyleID="s73"/><Cell ss:StyleID="s73"/><Cell ss:StyleID="s73"/><Cell ss:StyleID="s73"/><Cell ss:StyleID="s73"/><Cell ss:StyleID="s73"/><Cell ss:StyleID="s73"/><Cell ss:StyleID="s73"/><Cell ss:StyleID="s73"/><Cell ss:StyleID="s73"/><Cell ss:StyleID="s73"/><Cell ss:StyleID="s73"/><Cell ss:StyleID="s73"/></Row><Row ss:Height="16"><Cell ss:StyleID="s65"><Data ss:Type="String">angle(3)</Data></Cell><Cell ss:StyleID="s66"><Data ss:Type="String">posture 1</Data></Cell><Cell ss:StyleID="s66"><Data ss:Type="String">posture 2</Data></Cell><Cell ss:StyleID="s66"><Data ss:Type="String">posture 3</Data></Cell><Cell ss:StyleID="s66"><Data ss:Type="String">posture 4</Data></Cell><Cell ss:StyleID="s66"><Data ss:Type="String">posture 5</Data></Cell><Cell ss:StyleID="s66"><Data ss:Type="String">posture 6</Data></Cell><Cell ss:StyleID="s66"><Data ss:Type="String">posture 7</Data></Cell><Cell ss:StyleID="s66"><Data ss:Type="String">posture 8</Data></Cell><Cell ss:StyleID="s66"><Data ss:Type="String">posture 9</Data></Cell><Cell ss:StyleID="s66"><Data ss:Type="String">posture 10</Data></Cell><Cell ss:StyleID="s66"><Data ss:Type="String">posture 11</Data></Cell><Cell ss:StyleID="s66"><Data ss:Type="String">posture 12</Data></Cell></Row><Row ss:Height="16"><Cell ss:StyleID="s67"><Data ss:Type="String">Neck</Data></Cell><Cell ss:StyleID="s68"><Data ss:Type="Number">-2.06</Data></Cell><Cell ss:StyleID="s68"><Data ss:Type="Number">-14.65</Data></Cell><Cell ss:StyleID="s68"><Data ss:Type="Number">3.29</Data></Cell><Cell ss:StyleID="s68"><Data ss:Type="Number">-11.02</Data></Cell><Cell ss:StyleID="s68"><Data ss:Type="Number">3.81</Data></Cell><Cell ss:StyleID="s68"><Data ss:Type="Number">-25.59</Data></Cell><Cell ss:StyleID="s69"><Data ss:Type="Number">8.98</Data></Cell><Cell ss:StyleID="s69"><Data ss:Type="Number">-2.57</Data></Cell><Cell ss:StyleID="s69"><Data ss:Type="Number">-10.88</Data></Cell><Cell ss:StyleID="s69"><Data ss:Type="Number">9.53</Data></Cell><Cell ss:StyleID="s68"><Data ss:Type="Number">-23.23</Data></Cell><Cell ss:StyleID="s69"><Data ss:Type="Number">1.02</Data></Cell></Row><Row ss:Height="16"><Cell ss:StyleID="s67"><Data ss:Type="String">Trunk</Data></Cell><Cell ss:StyleID="s68"><Data ss:Type="Number">5.45</Data></Cell><Cell ss:StyleID="s68"><Data ss:Type="Number">-1.59</Data></Cell><Cell ss:StyleID="s68"><Data ss:Type="Number">33.14</Data></Cell><Cell ss:StyleID="s68"><Data ss:Type="Number">38.41</Data></Cell><Cell ss:StyleID="s68"><Data ss:Type="Number">1.6</Data></Cell><Cell ss:StyleID="s68"><Data ss:Type="Number">-4.99</Data></Cell><Cell ss:StyleID="s69"><Data ss:Type="Number">86.26</Data></Cell><Cell ss:StyleID="s69"><Data ss:Type="Number">77.38</Data></Cell><Cell ss:StyleID="s69"><Data ss:Type="Number">19.29</Data></Cell><Cell ss:StyleID="s69"><Data ss:Type="Number">44.91</Data></Cell><Cell ss:StyleID="s68"><Data ss:Type="Number">16.31</Data></Cell><Cell ss:StyleID="s69"><Data ss:Type="Number">80.23</Data></Cell></Row><Row ss:Height="16"><Cell ss:StyleID="s67"><Data ss:Type="String">Left Legs</Data></Cell><Cell ss:StyleID="s68"><Data ss:Type="Number">5.55</Data></Cell><Cell ss:StyleID="s68"><Data ss:Type="Number">5.99</Data></Cell><Cell ss:StyleID="s68"><Data ss:Type="Number">7.76</Data></Cell><Cell ss:StyleID="s68"><Data ss:Type="Number">44.77</Data></Cell><Cell ss:StyleID="s68"><Data ss:Type="Number">8.45</Data></Cell><Cell ss:StyleID="s68"><Data ss:Type="Number">1.17</Data></Cell><Cell ss:StyleID="s69"><Data ss:Type="Number">7.81</Data></Cell><Cell ss:StyleID="s69"><Data ss:Type="Number">48.92</Data></Cell><Cell ss:StyleID="s69"><Data ss:Type="Number">129.08</Data></Cell><Cell ss:StyleID="s69"><Data ss:Type="Number">114.3</Data></Cell><Cell ss:StyleID="s68"><Data ss:Type="Number">129.01</Data></Cell><Cell ss:StyleID="s69"><Data ss:Type="Number">35.4</Data></Cell></Row><Row ss:Height="16"><Cell ss:StyleID="s67"><Data ss:Type="String">Right Legs</Data></Cell><Cell ss:StyleID="s68"><Data ss:Type="Number">2.73</Data></Cell><Cell ss:StyleID="s68"><Data ss:Type="Number">3.09</Data></Cell><Cell ss:StyleID="s68"><Data ss:Type="Number">7.79</Data></Cell><Cell ss:StyleID="s68"><Data ss:Type="Number">49.25</Data></Cell><Cell ss:StyleID="s68"><Data ss:Type="Number">4.15</Data></Cell><Cell ss:StyleID="s68"><Data ss:Type="Number">1.82</Data></Cell><Cell ss:StyleID="s69"><Data ss:Type="Number">4.03</Data></Cell><Cell ss:StyleID="s69"><Data ss:Type="Number">42.89</Data></Cell><Cell ss:StyleID="s69"><Data ss:Type="Number">154.3182</Data></Cell><Cell ss:StyleID="s69"><Data ss:Type="Number">152.8064</Data></Cell><Cell ss:StyleID="s68"><Data ss:Type="Number">149.4711</Data></Cell><Cell ss:StyleID="s69"><Data ss:Type="Number">42.27</Data></Cell></Row><Row ss:Height="16"><Cell ss:StyleID="s67"><Data ss:Type="String">Left Upper Arm</Data></Cell><Cell ss:StyleID="s68"><Data ss:Type="Number">60.27</Data></Cell><Cell ss:StyleID="s68"><Data ss:Type="Number">79.51</Data></Cell><Cell ss:StyleID="s68"><Data ss:Type="Number">29.74</Data></Cell><Cell ss:StyleID="s68"><Data ss:Type="Number">29.99</Data></Cell><Cell ss:StyleID="s68"><Data ss:Type="Number">-0.66</Data></Cell><Cell ss:StyleID="s68"><Data ss:Type="Number">137.62</Data></Cell><Cell ss:StyleID="s69"><Data ss:Type="Number">-5.31</Data></Cell><Cell ss:StyleID="s69"><Data ss:Type="Number">7.08</Data></Cell><Cell ss:StyleID="s69"><Data ss:Type="Number">52.32</Data></Cell><Cell ss:StyleID="s69"><Data ss:Type="Number">34.93</Data></Cell><Cell ss:StyleID="s68"><Data ss:Type="Number">93.66</Data></Cell><Cell ss:StyleID="s69"><Data ss:Type="Number">6.25</Data></Cell></Row><Row ss:Height="16"><Cell ss:StyleID="s67"><Data ss:Type="String">Right Upper Arm</Data></Cell><Cell ss:StyleID="s68"><Data ss:Type="Number">64.08</Data></Cell><Cell ss:StyleID="s68"><Data ss:Type="Number">83.39</Data></Cell><Cell ss:StyleID="s68"><Data ss:Type="Number">29.49</Data></Cell><Cell ss:StyleID="s68"><Data ss:Type="Number">34.5</Data></Cell><Cell ss:StyleID="s68"><Data ss:Type="Number">-0.06</Data></Cell><Cell ss:StyleID="s68"><Data ss:Type="Number">134.98</Data></Cell><Cell ss:StyleID="s69"><Data ss:Type="Number">0.06</Data></Cell><Cell ss:StyleID="s69"><Data ss:Type="Number">9.45</Data></Cell><Cell ss:StyleID="s69"><Data ss:Type="Number">40.25</Data></Cell><Cell ss:StyleID="s69"><Data ss:Type="Number">19.62</Data></Cell><Cell ss:StyleID="s68"><Data ss:Type="Number">92.88</Data></Cell><Cell ss:StyleID="s69"><Data ss:Type="Number">16.78</Data></Cell></Row><Row ss:Height="16"><Cell ss:StyleID="s67"><Data ss:Type="String">Left Lower Arm</Data></Cell><Cell ss:StyleID="s68"><Data ss:Type="Number">65.76</Data></Cell><Cell ss:StyleID="s68"><Data ss:Type="Number">53.93</Data></Cell><Cell ss:StyleID="s68"><Data ss:Type="Number">64.32</Data></Cell><Cell ss:StyleID="s68"><Data ss:Type="Number">67.26</Data></Cell><Cell ss:StyleID="s68"><Data ss:Type="Number">94.67</Data></Cell><Cell ss:StyleID="s68"><Data ss:Type="Number">18.3</Data></Cell><Cell ss:StyleID="s69"><Data ss:Type="Number">28.06</Data></Cell><Cell ss:StyleID="s69"><Data ss:Type="Number">16.22</Data></Cell><Cell ss:StyleID="s69"><Data ss:Type="Number">45.47</Data></Cell><Cell ss:StyleID="s69"><Data ss:Type="Number">52.62</Data></Cell><Cell ss:StyleID="s68"><Data ss:Type="Number">47.94</Data></Cell><Cell ss:StyleID="s69"><Data ss:Type="Number">20.65</Data></Cell></Row><Row ss:Height="16"><Cell ss:StyleID="s67"><Data ss:Type="String">Right Lower Arm</Data></Cell><Cell ss:StyleID="s68"><Data ss:Type="Number">61.22</Data></Cell><Cell ss:StyleID="s68"><Data ss:Type="Number">56.76</Data></Cell><Cell ss:StyleID="s68"><Data ss:Type="Number">62.11</Data></Cell><Cell ss:StyleID="s68"><Data ss:Type="Number">66.52</Data></Cell><Cell ss:StyleID="s68"><Data ss:Type="Number">92.11</Data></Cell><Cell ss:StyleID="s68"><Data ss:Type="Number">20.08</Data></Cell><Cell ss:StyleID="s69"><Data ss:Type="Number">23.46</Data></Cell><Cell ss:StyleID="s69"><Data ss:Type="Number">19.55</Data></Cell><Cell ss:StyleID="s69"><Data ss:Type="Number">70.55</Data></Cell><Cell ss:StyleID="s69"><Data ss:Type="Number">81.62</Data></Cell><Cell ss:StyleID="s68"><Data ss:Type="Number">45.78</Data></Cell><Cell ss:StyleID="s69"><Data ss:Type="Number">15.95</Data></Cell></Row><Row ss:Height="16"><Cell ss:StyleID="s67"><Data ss:Type="String">Left Wrist</Data></Cell><Cell ss:StyleID="s68"><Data ss:Type="Number">0.31</Data></Cell><Cell ss:StyleID="s68"><Data ss:Type="Number">5.49</Data></Cell><Cell ss:StyleID="s68"><Data ss:Type="Number">6.6</Data></Cell><Cell ss:StyleID="s68"><Data ss:Type="Number">9.83</Data></Cell><Cell ss:StyleID="s68"><Data ss:Type="Number">2.9</Data></Cell><Cell ss:StyleID="s68"><Data ss:Type="Number">4.41</Data></Cell><Cell ss:StyleID="s69"><Data ss:Type="Number">7.06</Data></Cell><Cell ss:StyleID="s69"><Data ss:Type="Number">3.07</Data></Cell><Cell ss:StyleID="s69"><Data ss:Type="Number">5.75</Data></Cell><Cell ss:StyleID="s69"><Data ss:Type="Number">1.12</Data></Cell><Cell ss:StyleID="s68"><Data ss:Type="Number">5.34</Data></Cell><Cell ss:StyleID="s69"><Data ss:Type="Number">4.24</Data></Cell></Row><Row ss:Height="16"><Cell ss:StyleID="s67"><Data ss:Type="String">Right Wrist</Data></Cell><Cell ss:StyleID="s71"><Data ss:Type="Number">3.24</Data></Cell><Cell ss:StyleID="s71"><Data ss:Type="Number">7.38</Data></Cell><Cell ss:StyleID="s71"><Data ss:Type="Number">8.56</Data></Cell><Cell ss:StyleID="s71"><Data ss:Type="Number">9.76</Data></Cell><Cell ss:StyleID="s71"><Data ss:Type="Number">2.87</Data></Cell><Cell ss:StyleID="s71"><Data ss:Type="Number">4.34</Data></Cell><Cell ss:StyleID="s71"><Data ss:Type="Number">7.12</Data></Cell><Cell ss:StyleID="s71"><Data ss:Type="Number">9.01</Data></Cell><Cell ss:StyleID="s71"><Data ss:Type="Number">9.68</Data></Cell><Cell ss:StyleID="s71"><Data ss:Type="Number">1.2</Data></Cell><Cell ss:StyleID="s71"><Data ss:Type="Number">5.28</Data></Cell><Cell ss:StyleID="s71"><Data ss:Type="Number">4.1</Data></Cell></Row><Row ss:Height="16"><Cell ss:StyleID="s68"/><Cell ss:StyleID="s68"/><Cell ss:StyleID="s68"/><Cell ss:StyleID="s68"/><Cell ss:StyleID="s68"/><Cell ss:StyleID="s68"/><Cell ss:StyleID="s68"/><Cell ss:StyleID="s69"/><Cell ss:StyleID="s69"/><Cell ss:StyleID="s69"/><Cell ss:StyleID="s69"/><Cell ss:StyleID="s68"/><Cell ss:StyleID="s69"/></Row><Row ss:Height="16"><Cell ss:StyleID="s65"><Data ss:Type="String">angle(4)</Data></Cell><Cell ss:StyleID="s66"><Data ss:Type="String">posture 1</Data></Cell><Cell ss:StyleID="s66"><Data ss:Type="String">posture 2</Data></Cell><Cell ss:StyleID="s66"><Data ss:Type="String">posture 3</Data></Cell><Cell ss:StyleID="s66"><Data ss:Type="String">posture 4</Data></Cell><Cell ss:StyleID="s66"><Data ss:Type="String">posture 5</Data></Cell><Cell ss:StyleID="s66"><Data ss:Type="String">posture 6</Data></Cell><Cell ss:StyleID="s66"><Data ss:Type="String">posture 7</Data></Cell><Cell ss:StyleID="s66"><Data ss:Type="String">posture 8</Data></Cell><Cell ss:StyleID="s66"><Data ss:Type="String">posture 9</Data></Cell><Cell ss:StyleID="s66"><Data ss:Type="String">posture 10</Data></Cell><Cell ss:StyleID="s66"><Data ss:Type="String">posture 11</Data></Cell><Cell ss:StyleID="s66"><Data ss:Type="String">posture 12</Data></Cell></Row><Row ss:Height="16"><Cell ss:StyleID="s67"><Data ss:Type="String">Neck</Data></Cell><Cell ss:StyleID="s68"><Data ss:Type="Number">-0.23</Data></Cell><Cell ss:StyleID="s68"><Data ss:Type="Number">-8.39</Data></Cell><Cell ss:StyleID="s68"><Data ss:Type="Number">4.4</Data></Cell><Cell ss:StyleID="s68"><Data ss:Type="Number">-3.79</Data></Cell><Cell ss:StyleID="s68"><Data ss:Type="Number">4.59</Data></Cell><Cell ss:StyleID="s68"><Data ss:Type="Number">-24.85</Data></Cell><Cell ss:StyleID="s69"><Data ss:Type="Number">1.95</Data></Cell><Cell ss:StyleID="s69"><Data ss:Type="Number">-8.76</Data></Cell><Cell ss:StyleID="s69"><Data ss:Type="Number">-15.14</Data></Cell><Cell ss:StyleID="s69"><Data ss:Type="Number">0.34</Data></Cell><Cell ss:StyleID="s68"><Data ss:Type="Number">-26.36</Data></Cell><Cell ss:StyleID="s69"><Data ss:Type="Number">1.27</Data></Cell></Row><Row ss:Height="16"><Cell ss:StyleID="s67"><Data ss:Type="String">Trunk</Data></Cell><Cell ss:StyleID="s68"><Data ss:Type="Number">4.44</Data></Cell><Cell ss:StyleID="s68"><Data ss:Type="Number">-1.22</Data></Cell><Cell ss:StyleID="s68"><Data ss:Type="Number">33.87</Data></Cell><Cell ss:StyleID="s68"><Data ss:Type="Number">41.81</Data></Cell><Cell ss:StyleID="s68"><Data ss:Type="Number">0.77</Data></Cell><Cell ss:StyleID="s68"><Data ss:Type="Number">-3.09</Data></Cell><Cell ss:StyleID="s69"><Data ss:Type="Number">80.55</Data></Cell><Cell ss:StyleID="s69"><Data ss:Type="Number">82.1</Data></Cell><Cell ss:StyleID="s69"><Data ss:Type="Number">18.18</Data></Cell><Cell ss:StyleID="s69"><Data ss:Type="Number">39.14</Data></Cell><Cell ss:StyleID="s68"><Data ss:Type="Number">14.63</Data></Cell><Cell ss:StyleID="s69"><Data ss:Type="Number">85.78</Data></Cell></Row><Row ss:Height="16"><Cell ss:StyleID="s67"><Data ss:Type="String">Left Legs</Data></Cell><Cell ss:StyleID="s68"><Data ss:Type="Number">4.47</Data></Cell><Cell ss:StyleID="s68"><Data ss:Type="Number">3.32</Data></Cell><Cell ss:StyleID="s68"><Data ss:Type="Number">3.81</Data></Cell><Cell ss:StyleID="s68"><Data ss:Type="Number">33.38</Data></Cell><Cell ss:StyleID="s68"><Data ss:Type="Number">2.32</Data></Cell><Cell ss:StyleID="s68"><Data ss:Type="Number">0.75</Data></Cell><Cell ss:StyleID="s69"><Data ss:Type="Number">2.67</Data></Cell><Cell ss:StyleID="s69"><Data ss:Type="Number">51.59</Data></Cell><Cell ss:StyleID="s69"><Data ss:Type="Number">121.58</Data></Cell><Cell ss:StyleID="s69"><Data ss:Type="Number">109.57</Data></Cell><Cell ss:StyleID="s68"><Data ss:Type="Number">126.13</Data></Cell><Cell ss:StyleID="s69"><Data ss:Type="Number">30.83</Data></Cell></Row><Row ss:Height="16"><Cell ss:StyleID="s67"><Data ss:Type="String">Right Legs</Data></Cell><Cell ss:StyleID="s68"><Data ss:Type="Number">4.41</Data></Cell><Cell ss:StyleID="s68"><Data ss:Type="Number">6</Data></Cell><Cell ss:StyleID="s68"><Data ss:Type="Number">1.52</Data></Cell><Cell ss:StyleID="s68"><Data ss:Type="Number">52.27</Data></Cell><Cell ss:StyleID="s68"><Data ss:Type="Number">0.3</Data></Cell><Cell ss:StyleID="s68"><Data ss:Type="Number">4.84</Data></Cell><Cell ss:StyleID="s69"><Data ss:Type="Number">0.6</Data></Cell><Cell ss:StyleID="s69"><Data ss:Type="Number">46.07</Data></Cell><Cell ss:StyleID="s69"><Data ss:Type="Number">151.0903</Data></Cell><Cell ss:StyleID="s69"><Data ss:Type="Number">151.3211</Data></Cell><Cell ss:StyleID="s68"><Data ss:Type="Number">150.5087</Data></Cell><Cell ss:StyleID="s69"><Data ss:Type="Number">33.51</Data></Cell></Row><Row ss:Height="16"><Cell ss:StyleID="s67"><Data ss:Type="String">Left Upper Arm</Data></Cell><Cell ss:StyleID="s68"><Data ss:Type="Number">57.75</Data></Cell><Cell ss:StyleID="s68"><Data ss:Type="Number">80.8</Data></Cell><Cell ss:StyleID="s68"><Data ss:Type="Number">33.41</Data></Cell><Cell ss:StyleID="s68"><Data ss:Type="Number">32.48</Data></Cell><Cell ss:StyleID="s68"><Data ss:Type="Number">-3.19</Data></Cell><Cell ss:StyleID="s68"><Data ss:Type="Number">131.48</Data></Cell><Cell ss:StyleID="s69"><Data ss:Type="Number">3.64</Data></Cell><Cell ss:StyleID="s69"><Data ss:Type="Number">8.16</Data></Cell><Cell ss:StyleID="s69"><Data ss:Type="Number">52.72</Data></Cell><Cell ss:StyleID="s69"><Data ss:Type="Number">43.54</Data></Cell><Cell ss:StyleID="s68"><Data ss:Type="Number">103.18</Data></Cell><Cell ss:StyleID="s69"><Data ss:Type="Number">1.69</Data></Cell></Row><Row ss:Height="16"><Cell ss:StyleID="s67"><Data ss:Type="String">Right Upper Arm</Data></Cell><Cell ss:StyleID="s68"><Data ss:Type="Number">59.28</Data></Cell><Cell ss:StyleID="s68"><Data ss:Type="Number">78.27</Data></Cell><Cell ss:StyleID="s68"><Data ss:Type="Number">29.03</Data></Cell><Cell ss:StyleID="s68"><Data ss:Type="Number">26.61</Data></Cell><Cell ss:StyleID="s68"><Data ss:Type="Number">-3.11</Data></Cell><Cell ss:StyleID="s68"><Data ss:Type="Number">127.7</Data></Cell><Cell ss:StyleID="s69"><Data ss:Type="Number">5.45</Data></Cell><Cell ss:StyleID="s69"><Data ss:Type="Number">10.22</Data></Cell><Cell ss:StyleID="s69"><Data ss:Type="Number">43.12</Data></Cell><Cell ss:StyleID="s69"><Data ss:Type="Number">27.03</Data></Cell><Cell ss:StyleID="s68"><Data ss:Type="Number">101.3</Data></Cell><Cell ss:StyleID="s69"><Data ss:Type="Number">5.1</Data></Cell></Row><Row ss:Height="16"><Cell ss:StyleID="s67"><Data ss:Type="String">Left Lower Arm</Data></Cell><Cell ss:StyleID="s68"><Data ss:Type="Number">57.08</Data></Cell><Cell ss:StyleID="s68"><Data ss:Type="Number">58.81</Data></Cell><Cell ss:StyleID="s68"><Data ss:Type="Number">60.48</Data></Cell><Cell ss:StyleID="s68"><Data ss:Type="Number">68.05</Data></Cell><Cell ss:StyleID="s68"><Data ss:Type="Number">93.89</Data></Cell><Cell ss:StyleID="s68"><Data ss:Type="Number">22.93</Data></Cell><Cell ss:StyleID="s69"><Data ss:Type="Number">11.91</Data></Cell><Cell ss:StyleID="s69"><Data ss:Type="Number">28.43</Data></Cell><Cell ss:StyleID="s69"><Data ss:Type="Number">56.6</Data></Cell><Cell ss:StyleID="s69"><Data ss:Type="Number">54.06</Data></Cell><Cell ss:StyleID="s68"><Data ss:Type="Number">35.65</Data></Cell><Cell ss:StyleID="s69"><Data ss:Type="Number">30.31</Data></Cell></Row><Row ss:Height="16"><Cell ss:StyleID="s67"><Data ss:Type="String">Right Lower Arm</Data></Cell><Cell ss:StyleID="s68"><Data ss:Type="Number">63.31</Data></Cell><Cell ss:StyleID="s68"><Data ss:Type="Number">53.78</Data></Cell><Cell ss:StyleID="s68"><Data ss:Type="Number">59.95</Data></Cell><Cell ss:StyleID="s68"><Data ss:Type="Number">77.88</Data></Cell><Cell ss:StyleID="s68"><Data ss:Type="Number">93.09</Data></Cell><Cell ss:StyleID="s68"><Data ss:Type="Number">26.63</Data></Cell><Cell ss:StyleID="s69"><Data ss:Type="Number">24.42</Data></Cell><Cell ss:StyleID="s69"><Data ss:Type="Number">24.6</Data></Cell><Cell ss:StyleID="s69"><Data ss:Type="Number">75.72</Data></Cell><Cell ss:StyleID="s69"><Data ss:Type="Number">87.17</Data></Cell><Cell ss:StyleID="s68"><Data ss:Type="Number">36.21</Data></Cell><Cell ss:StyleID="s69"><Data ss:Type="Number">28.21</Data></Cell></Row><Row ss:Height="16"><Cell ss:StyleID="s67"><Data ss:Type="String">Left Wrist</Data></Cell><Cell ss:StyleID="s68"><Data ss:Type="Number">3.17</Data></Cell><Cell ss:StyleID="s68"><Data ss:Type="Number">11.13</Data></Cell><Cell ss:StyleID="s68"><Data ss:Type="Number">6.72</Data></Cell><Cell ss:StyleID="s68"><Data ss:Type="Number">14.26</Data></Cell><Cell ss:StyleID="s68"><Data ss:Type="Number">4.33</Data></Cell><Cell ss:StyleID="s68"><Data ss:Type="Number">9.11</Data></Cell><Cell ss:StyleID="s69"><Data ss:Type="Number">2.43</Data></Cell><Cell ss:StyleID="s69"><Data ss:Type="Number">4.24</Data></Cell><Cell ss:StyleID="s69"><Data ss:Type="Number">0.29</Data></Cell><Cell ss:StyleID="s69"><Data ss:Type="Number">5.96</Data></Cell><Cell ss:StyleID="s68"><Data ss:Type="Number">6.88</Data></Cell><Cell ss:StyleID="s69"><Data ss:Type="Number">14.79</Data></Cell></Row><Row ss:Height="16"><Cell ss:StyleID="s67"><Data ss:Type="String">Right Wrist</Data></Cell><Cell ss:StyleID="s71"><Data ss:Type="Number">6.19</Data></Cell><Cell ss:StyleID="s71"><Data ss:Type="Number">12.13</Data></Cell><Cell ss:StyleID="s71"><Data ss:Type="Number">8.74</Data></Cell><Cell ss:StyleID="s71"><Data ss:Type="Number">14.34</Data></Cell><Cell ss:StyleID="s71"><Data ss:Type="Number">4.44</Data></Cell><Cell ss:StyleID="s71"><Data ss:Type="Number">9.23</Data></Cell><Cell ss:StyleID="s71"><Data ss:Type="Number">9.43</Data></Cell><Cell ss:StyleID="s71"><Data ss:Type="Number">9.25</Data></Cell><Cell ss:StyleID="s71"><Data ss:Type="Number">4.32</Data></Cell><Cell ss:StyleID="s71"><Data ss:Type="Number">6.01</Data></Cell><Cell ss:StyleID="s71"><Data ss:Type="Number">7.02</Data></Cell><Cell ss:StyleID="s71"><Data ss:Type="Number">14.8</Data></Cell></Row><Row ss:Index="99"><Cell ss:StyleID="s82" ss:MergeAcross="12"><ss:Data ss:Type="String" xmlns="http://www.w3.org/TR/REC-html40"><B><Font html:Color="#000000">Table S3. </Font></B><Font html:Color="#000000">REBA grand score</Font></ss:Data></Cell></Row><Row ss:StyleID="s50" ss:Height="16"><Cell ss:StyleID="s76"><ss:Data ss:Type="String" xmlns="http://www.w3.org/TR/REC-html40"><Font html:Color="#000000">class</Font><Font html:Face="宋体" html:Color="#000000">（</Font><Font html:Color="#000000">1</Font><Font html:Face="宋体" html:Color="#000000">：</Font><Font html:Color="#000000">system/2</Font><Font html:Face="宋体" html:Color="#000000">：</Font><Font html:Color="#000000">expert</Font><Font html:Face="宋体" html:Color="#000000">）</Font></ss:Data></Cell><Cell ss:StyleID="s77"><Data ss:Type="String">posture 1</Data></Cell><Cell ss:StyleID="s77"><Data ss:Type="String">posture 2</Data></Cell><Cell ss:StyleID="s77"><Data ss:Type="String">posture 3</Data></Cell><Cell ss:StyleID="s77"><Data ss:Type="String">posture 4</Data></Cell><Cell ss:StyleID="s77"><Data ss:Type="String">posture 5</Data></Cell><Cell ss:StyleID="s77"><Data ss:Type="String">posture 6</Data></Cell><Cell ss:StyleID="s77"><Data ss:Type="String">posture 7</Data></Cell><Cell ss:StyleID="s77"><Data ss:Type="String">posture 8</Data></Cell><Cell ss:StyleID="s77"><Data ss:Type="String">posture 9</Data></Cell><Cell ss:StyleID="s77"><Data ss:Type="String">posture 10</Data></Cell><Cell ss:StyleID="s77"><Data ss:Type="String">posture 11</Data></Cell><Cell ss:StyleID="s77"><Data ss:Type="String">posture 12</Data></Cell></Row><Row><Cell ss:StyleID="s78"><Data ss:Type="Number">1</Data></Cell><Cell ss:StyleID="s78"><Data ss:Type="Number">5</Data></Cell><Cell ss:StyleID="s78"><Data ss:Type="Number">6</Data></Cell><Cell ss:StyleID="s78"><Data ss:Type="Number">5</Data></Cell><Cell ss:StyleID="s78"><Data ss:Type="Number">7</Data></Cell><Cell ss:StyleID="s78"><Data ss:Type="Number">5</Data></Cell><Cell ss:StyleID="s78"><Data ss:Type="Number">7</Data></Cell><Cell ss:StyleID="s78"><Data ss:Type="Number">9</Data></Cell><Cell ss:StyleID="s78"><Data ss:Type="Number">9</Data></Cell><Cell ss:StyleID="s78"><Data ss:Type="Number">9</Data></Cell><Cell ss:StyleID="s78"><Data ss:Type="Number">8</Data></Cell><Cell ss:StyleID="s78"><Data ss:Type="Number">10</Data></Cell><Cell ss:StyleID="s78"><Data ss:Type="Number">9</Data></Cell></Row><Row><Cell ss:StyleID="s78"><Data ss:Type="Number">1</Data></Cell><Cell ss:StyleID="s78"><Data ss:Type="Number">5</Data></Cell><Cell ss:StyleID="s78"><Data ss:Type="Number">5</Data></Cell><Cell ss:StyleID="s78"><Data ss:Type="Number">5</Data></Cell><Cell ss:StyleID="s78"><Data ss:Type="Number">7</Data></Cell><Cell ss:StyleID="s78"><Data ss:Type="Number">5</Data></Cell><Cell ss:StyleID="s78"><Data ss:Type="Number">7</Data></Cell><Cell ss:StyleID="s78"><Data ss:Type="Number">6</Data></Cell><Cell ss:StyleID="s78"><Data ss:Type="Number">10</Data></Cell><Cell ss:StyleID="s78"><Data ss:Type="Number">9</Data></Cell><Cell ss:StyleID="s78"><Data ss:Type="Number">9</Data></Cell><Cell ss:StyleID="s78"><Data ss:Type="Number">10</Data></Cell><Cell ss:StyleID="s78"><Data ss:Type="Number">9</Data></Cell></Row><Row><Cell ss:StyleID="s78"><Data ss:Type="Number">1</Data></Cell><Cell ss:StyleID="s78"><Data ss:Type="Number">5</Data></Cell><Cell ss:StyleID="s78"><Data ss:Type="Number">6</Data></Cell><Cell ss:StyleID="s78"><Data ss:Type="Number">5</Data></Cell><Cell ss:StyleID="s78"><Data ss:Type="Number">7</Data></Cell><Cell ss:StyleID="s78"><Data ss:Type="Number">5</Data></Cell><Cell ss:StyleID="s78"><Data ss:Type="Number">7</Data></Cell><Cell ss:StyleID="s78"><Data ss:Type="Number">7</Data></Cell><Cell ss:StyleID="s78"><Data ss:Type="Number">9</Data></Cell><Cell ss:StyleID="s78"><Data ss:Type="Number">9</Data></Cell><Cell ss:StyleID="s78"><Data ss:Type="Number">8</Data></Cell><Cell ss:StyleID="s78"><Data ss:Type="Number">10</Data></Cell><Cell ss:StyleID="s78"><Data ss:Type="Number">9</Data></Cell></Row><Row><Cell ss:StyleID="s78"><Data ss:Type="Number">1</Data></Cell><Cell ss:StyleID="s78"><Data ss:Type="Number">5</Data></Cell><Cell ss:StyleID="s78"><Data ss:Type="Number">6</Data></Cell><Cell ss:StyleID="s78"><Data ss:Type="Number">5</Data></Cell><Cell ss:StyleID="s78"><Data ss:Type="Number">7</Data></Cell><Cell ss:StyleID="s78"><Data ss:Type="Number">5</Data></Cell><Cell ss:StyleID="s78"><Data ss:Type="Number">7</Data></Cell><Cell ss:StyleID="s78"><Data ss:Type="Number">9</Data></Cell><Cell ss:StyleID="s78"><Data ss:Type="Number">9</Data></Cell><Cell ss:StyleID="s78"><Data ss:Type="Number">9</Data></Cell><Cell ss:StyleID="s78"><Data ss:Type="Number">8</Data></Cell><Cell ss:StyleID="s78"><Data ss:Type="Number">10</Data></Cell><Cell ss:StyleID="s78"><Data ss:Type="Number">9</Data></Cell></Row><Row><Cell ss:StyleID="s78"><Data ss:Type="Number">2</Data></Cell><Cell ss:StyleID="s78"><Data ss:Type="Number">4</Data></Cell><Cell ss:StyleID="s78"><Data ss:Type="Number">5</Data></Cell><Cell ss:StyleID="s78"><Data ss:Type="Number">6</Data></Cell><Cell ss:StyleID="s78"><Data ss:Type="Number">8</Data></Cell><Cell ss:StyleID="s78"><Data ss:Type="Number">5</Data></Cell><Cell ss:StyleID="s78"><Data ss:Type="Number">7</Data></Cell><Cell ss:StyleID="s78"><Data ss:Type="Number">6</Data></Cell><Cell ss:StyleID="s78"><Data ss:Type="Number">9</Data></Cell><Cell ss:StyleID="s78"><Data ss:Type="Number">8</Data></Cell><Cell ss:StyleID="s78"><Data ss:Type="Number">8</Data></Cell><Cell ss:StyleID="s78"><Data ss:Type="Number">9</Data></Cell><Cell ss:StyleID="s78"><Data ss:Type="Number">10</Data></Cell></Row><Row><Cell ss:StyleID="s78"><Data ss:Type="Number">2</Data></Cell><Cell ss:StyleID="s78"><Data ss:Type="Number">4</Data></Cell><Cell ss:StyleID="s78"><Data ss:Type="Number">4</Data></Cell><Cell ss:StyleID="s78"><Data ss:Type="Number">4</Data></Cell><Cell ss:StyleID="s78"><Data ss:Type="Number">6</Data></Cell><Cell ss:StyleID="s78"><Data ss:Type="Number">4</Data></Cell><Cell ss:StyleID="s78"><Data ss:Type="Number">6</Data></Cell><Cell ss:StyleID="s78"><Data ss:Type="Number">5</Data></Cell><Cell ss:StyleID="s78"><Data ss:Type="Number">8</Data></Cell><Cell ss:StyleID="s78"><Data ss:Type="Number">7</Data></Cell><Cell ss:StyleID="s78"><Data ss:Type="Number">8</Data></Cell><Cell ss:StyleID="s78"><Data ss:Type="Number">9</Data></Cell><Cell ss:StyleID="s78"><Data ss:Type="Number">8</Data></Cell></Row><Row><Cell ss:StyleID="s78"><Data ss:Type="Number">2</Data></Cell><Cell ss:StyleID="s78"><Data ss:Type="Number">5</Data></Cell><Cell ss:StyleID="s78"><Data ss:Type="Number">5</Data></Cell><Cell ss:StyleID="s78"><Data ss:Type="Number">5</Data></Cell><Cell ss:StyleID="s78"><Data ss:Type="Number">7</Data></Cell><Cell ss:StyleID="s78"><Data ss:Type="Number">5</Data></Cell><Cell ss:StyleID="s78"><Data ss:Type="Number">7</Data></Cell><Cell ss:StyleID="s78"><Data ss:Type="Number">9</Data></Cell><Cell ss:StyleID="s78"><Data ss:Type="Number">10</Data></Cell><Cell ss:StyleID="s78"><Data ss:Type="Number">9</Data></Cell><Cell ss:StyleID="s78"><Data ss:Type="Number">9</Data></Cell><Cell ss:StyleID="s78"><Data ss:Type="Number">10</Data></Cell><Cell ss:StyleID="s78"><Data ss:Type="Number">10</Data></Cell></Row><Row><Cell ss:StyleID="s78"/><Cell ss:StyleID="s78"/><Cell ss:StyleID="s78"/><Cell ss:StyleID="s78"/><Cell ss:StyleID="s78"/><Cell ss:StyleID="s78"/><Cell ss:StyleID="s78"/><Cell ss:StyleID="s78"/><Cell ss:StyleID="s78"/><Cell ss:StyleID="s78"/><Cell ss:StyleID="s78"/><Cell ss:StyleID="s78"/><Cell ss:StyleID="s78"/></Row><Row ss:StyleID="s50"><Cell ss:StyleID="s83" ss:MergeAcross="12"><Data ss:Type="String">Score A</Data></Cell></Row><Row ss:StyleID="s50" ss:Height="16"><Cell ss:StyleID="s76"><ss:Data ss:Type="String" xmlns="http://www.w3.org/TR/REC-html40"><Font html:Color="#000000">class</Font><Font html:Face="宋体" html:Color="#000000">（</Font><Font html:Color="#000000">1</Font><Font html:Face="宋体" html:Color="#000000">：</Font><Font html:Color="#000000">system/2</Font><Font html:Face="宋体" html:Color="#000000">：</Font><Font html:Color="#000000">expert</Font><Font html:Face="宋体" html:Color="#000000">）</Font></ss:Data></Cell><Cell ss:StyleID="s77"><Data ss:Type="String">posture 1</Data></Cell><Cell ss:StyleID="s77"><Data ss:Type="String">posture 2</Data></Cell><Cell ss:StyleID="s77"><Data ss:Type="String">posture 3</Data></Cell><Cell ss:StyleID="s77"><Data ss:Type="String">posture 4</Data></Cell><Cell ss:StyleID="s77"><Data ss:Type="String">posture 5</Data></Cell><Cell ss:StyleID="s77"><Data ss:Type="String">posture 6</Data></Cell><Cell ss:StyleID="s77"><Data ss:Type="String">posture 7</Data></Cell><Cell ss:StyleID="s77"><Data ss:Type="String">posture 8</Data></Cell><Cell ss:StyleID="s77"><Data ss:Type="String">posture 9</Data></Cell><Cell ss:StyleID="s77"><Data ss:Type="String">posture 10</Data></Cell><Cell ss:StyleID="s77"><Data ss:Type="String">posture 11</Data></Cell><Cell ss:StyleID="s77"><Data ss:Type="String">posture 12</Data></Cell></Row><Row><Cell ss:StyleID="s78"><Data ss:Type="Number">1</Data></Cell><Cell ss:StyleID="s78"><Data ss:Type="Number">4</Data></Cell><Cell ss:StyleID="s78"><Data ss:Type="Number">4</Data></Cell><Cell ss:StyleID="s78"><Data ss:Type="Number">5</Data></Cell><Cell ss:StyleID="s78"><Data ss:Type="Number">6</Data></Cell><Cell ss:StyleID="s78"><Data ss:Type="Number">5</Data></Cell><Cell ss:StyleID="s78"><Data ss:Type="Number">4</Data></Cell><Cell ss:StyleID="s78"><Data ss:Type="Number">6</Data></Cell><Cell ss:StyleID="s78"><Data ss:Type="Number">6</Data></Cell><Cell ss:StyleID="s78"><Data ss:Type="Number">6</Data></Cell><Cell ss:StyleID="s78"><Data ss:Type="Number">7</Data></Cell><Cell ss:StyleID="s78"><Data ss:Type="Number">7</Data></Cell><Cell ss:StyleID="s78"><Data ss:Type="Number">6</Data></Cell></Row><Row><Cell ss:StyleID="s78"><Data ss:Type="Number">1</Data></Cell><Cell ss:StyleID="s78"><Data ss:Type="Number">4</Data></Cell><Cell ss:StyleID="s78"><Data ss:Type="Number">4</Data></Cell><Cell ss:StyleID="s78"><Data ss:Type="Number">5</Data></Cell><Cell ss:StyleID="s78"><Data ss:Type="Number">6</Data></Cell><Cell ss:StyleID="s78"><Data ss:Type="Number">4</Data></Cell><Cell ss:StyleID="s78"><Data ss:Type="Number">4</Data></Cell><Cell ss:StyleID="s78"><Data ss:Type="Number">4</Data></Cell><Cell ss:StyleID="s78"><Data ss:Type="Number">7</Data></Cell><Cell ss:StyleID="s78"><Data ss:Type="Number">6</Data></Cell><Cell ss:StyleID="s78"><Data ss:Type="Number">8</Data></Cell><Cell ss:StyleID="s78"><Data ss:Type="Number">7</Data></Cell><Cell ss:StyleID="s78"><Data ss:Type="Number">6</Data></Cell></Row><Row><Cell ss:StyleID="s78"><Data ss:Type="Number">1</Data></Cell><Cell ss:StyleID="s78"><Data ss:Type="Number">4</Data></Cell><Cell ss:StyleID="s78"><Data ss:Type="Number">4</Data></Cell><Cell ss:StyleID="s78"><Data ss:Type="Number">5</Data></Cell><Cell ss:StyleID="s78"><Data ss:Type="Number">6</Data></Cell><Cell ss:StyleID="s78"><Data ss:Type="Number">4</Data></Cell><Cell ss:StyleID="s78"><Data ss:Type="Number">4</Data></Cell><Cell ss:StyleID="s78"><Data ss:Type="Number">5</Data></Cell><Cell ss:StyleID="s78"><Data ss:Type="Number">6</Data></Cell><Cell ss:StyleID="s78"><Data ss:Type="Number">6</Data></Cell><Cell ss:StyleID="s78"><Data ss:Type="Number">7</Data></Cell><Cell ss:StyleID="s78"><Data ss:Type="Number">7</Data></Cell><Cell ss:StyleID="s78"><Data ss:Type="Number">6</Data></Cell></Row><Row><Cell ss:StyleID="s78"><Data ss:Type="Number">1</Data></Cell><Cell ss:StyleID="s78"><Data ss:Type="Number">4</Data></Cell><Cell ss:StyleID="s78"><Data ss:Type="Number">4</Data></Cell><Cell ss:StyleID="s78"><Data ss:Type="Number">5</Data></Cell><Cell ss:StyleID="s78"><Data ss:Type="Number">6</Data></Cell><Cell ss:StyleID="s78"><Data ss:Type="Number">4</Data></Cell><Cell ss:StyleID="s78"><Data ss:Type="Number">4</Data></Cell><Cell ss:StyleID="s78"><Data ss:Type="Number">6</Data></Cell><Cell ss:StyleID="s78"><Data ss:Type="Number">6</Data></Cell><Cell ss:StyleID="s78"><Data ss:Type="Number">6</Data></Cell><Cell ss:StyleID="s78"><Data ss:Type="Number">7</Data></Cell><Cell ss:StyleID="s78"><Data ss:Type="Number">7</Data></Cell><Cell ss:StyleID="s78"><Data ss:Type="Number">6</Data></Cell></Row><Row><Cell ss:StyleID="s78"><Data ss:Type="Number">2</Data></Cell><Cell ss:StyleID="s78"><Data ss:Type="Number">2</Data></Cell><Cell ss:StyleID="s78"><Data ss:Type="Number">2</Data></Cell><Cell ss:StyleID="s78"><Data ss:Type="Number">5</Data></Cell><Cell ss:StyleID="s78"><Data ss:Type="Number">6</Data></Cell><Cell ss:StyleID="s78"><Data ss:Type="Number">4</Data></Cell><Cell ss:StyleID="s78"><Data ss:Type="Number">4</Data></Cell><Cell ss:StyleID="s78"><Data ss:Type="Number">4</Data></Cell><Cell ss:StyleID="s78"><Data ss:Type="Number">6</Data></Cell><Cell ss:StyleID="s78"><Data ss:Type="Number">6</Data></Cell><Cell ss:StyleID="s78"><Data ss:Type="Number">7</Data></Cell><Cell ss:StyleID="s78"><Data ss:Type="Number">6</Data></Cell><Cell ss:StyleID="s78"><Data ss:Type="Number">7</Data></Cell></Row><Row><Cell ss:StyleID="s78"><Data ss:Type="Number">2</Data></Cell><Cell ss:StyleID="s78"><Data ss:Type="Number">2</Data></Cell><Cell ss:StyleID="s78"><Data ss:Type="Number">2</Data></Cell><Cell ss:StyleID="s78"><Data ss:Type="Number">5</Data></Cell><Cell ss:StyleID="s78"><Data ss:Type="Number">6</Data></Cell><Cell ss:StyleID="s78"><Data ss:Type="Number">4</Data></Cell><Cell ss:StyleID="s78"><Data ss:Type="Number">4</Data></Cell><Cell ss:StyleID="s78"><Data ss:Type="Number">4</Data></Cell><Cell ss:StyleID="s78"><Data ss:Type="Number">6</Data></Cell><Cell ss:StyleID="s78"><Data ss:Type="Number">6</Data></Cell><Cell ss:StyleID="s78"><Data ss:Type="Number">8</Data></Cell><Cell ss:StyleID="s78"><Data ss:Type="Number">7</Data></Cell><Cell ss:StyleID="s78"><Data ss:Type="Number">6</Data></Cell></Row><Row><Cell ss:StyleID="s78"><Data ss:Type="Number">2</Data></Cell><Cell ss:StyleID="s78"><Data ss:Type="Number">2</Data></Cell><Cell ss:StyleID="s78"><Data ss:Type="Number">2</Data></Cell><Cell ss:StyleID="s78"><Data ss:Type="Number">5</Data></Cell><Cell ss:StyleID="s78"><Data ss:Type="Number">6</Data></Cell><Cell ss:StyleID="s78"><Data ss:Type="Number">4</Data></Cell><Cell ss:StyleID="s78"><Data ss:Type="Number">4</Data></Cell><Cell ss:StyleID="s78"><Data ss:Type="Number">6</Data></Cell><Cell ss:StyleID="s78"><Data ss:Type="Number">7</Data></Cell><Cell ss:StyleID="s78"><Data ss:Type="Number">7</Data></Cell><Cell ss:StyleID="s78"><Data ss:Type="Number">8</Data></Cell><Cell ss:StyleID="s78"><Data ss:Type="Number">7</Data></Cell><Cell ss:StyleID="s78"><Data ss:Type="Number">7</Data></Cell></Row><Row><Cell ss:StyleID="s78"/><Cell ss:StyleID="s78"/><Cell ss:StyleID="s78"/><Cell ss:StyleID="s78"/><Cell ss:StyleID="s78"/><Cell ss:StyleID="s78"/><Cell ss:StyleID="s78"/><Cell ss:StyleID="s78"/><Cell ss:StyleID="s78"/><Cell ss:StyleID="s78"/><Cell ss:StyleID="s78"/><Cell ss:StyleID="s78"/><Cell ss:StyleID="s78"/></Row><Row ss:StyleID="s50"><Cell ss:StyleID="s84" ss:MergeAcross="12"><Data ss:Type="String">Score B</Data></Cell></Row><Row ss:StyleID="s50" ss:Height="16"><Cell ss:StyleID="s76"><ss:Data ss:Type="String" xmlns="http://www.w3.org/TR/REC-html40"><Font html:Color="#000000">class</Font><Font html:Face="宋体" html:Color="#000000">（</Font><Font html:Color="#000000">1</Font><Font html:Face="宋体" html:Color="#000000">：</Font><Font html:Color="#000000">system/2</Font><Font html:Face="宋体" html:Color="#000000">：</Font><Font html:Color="#000000">expert</Font><Font html:Face="宋体" html:Color="#000000">）</Font></ss:Data></Cell><Cell ss:StyleID="s77"><Data ss:Type="String">posture 1</Data></Cell><Cell ss:StyleID="s77"><Data ss:Type="String">posture 2</Data></Cell><Cell ss:StyleID="s77"><Data ss:Type="String">posture 3</Data></Cell><Cell ss:StyleID="s77"><Data ss:Type="String">posture 4</Data></Cell><Cell ss:StyleID="s77"><Data ss:Type="String">posture 5</Data></Cell><Cell ss:StyleID="s77"><Data ss:Type="String">posture 6</Data></Cell><Cell ss:StyleID="s77"><Data ss:Type="String">posture 7</Data></Cell><Cell ss:StyleID="s77"><Data ss:Type="String">posture 8</Data></Cell><Cell ss:StyleID="s77"><Data ss:Type="String">posture 9</Data></Cell><Cell ss:StyleID="s77"><Data ss:Type="String">posture 10</Data></Cell><Cell ss:StyleID="s77"><Data ss:Type="String">posture 11</Data></Cell><Cell ss:StyleID="s77"><Data ss:Type="String">posture 12</Data></Cell></Row><Row><Cell ss:StyleID="s78"><Data ss:Type="Number">1</Data></Cell><Cell ss:StyleID="s78"><Data ss:Type="Number">4</Data></Cell><Cell ss:StyleID="s78"><Data ss:Type="Number">5</Data></Cell><Cell ss:StyleID="s78"><Data ss:Type="Number">3</Data></Cell><Cell ss:StyleID="s78"><Data ss:Type="Number">2</Data></Cell><Cell ss:StyleID="s78"><Data ss:Type="Number">2</Data></Cell><Cell ss:StyleID="s78"><Data ss:Type="Number">6</Data></Cell><Cell ss:StyleID="s78"><Data ss:Type="Number">5</Data></Cell><Cell ss:StyleID="s78"><Data ss:Type="Number">5</Data></Cell><Cell ss:StyleID="s78"><Data ss:Type="Number">5</Data></Cell><Cell ss:StyleID="s78"><Data ss:Type="Number">2</Data></Cell><Cell ss:StyleID="s78"><Data ss:Type="Number">5</Data></Cell><Cell ss:StyleID="s78"><Data ss:Type="Number">5</Data></Cell></Row><Row><Cell ss:StyleID="s78"><Data ss:Type="Number">1</Data></Cell><Cell ss:StyleID="s78"><Data ss:Type="Number">4</Data></Cell><Cell ss:StyleID="s78"><Data ss:Type="Number">4</Data></Cell><Cell ss:StyleID="s78"><Data ss:Type="Number">3</Data></Cell><Cell ss:StyleID="s78"><Data ss:Type="Number">2</Data></Cell><Cell ss:StyleID="s78"><Data ss:Type="Number">3</Data></Cell><Cell ss:StyleID="s78"><Data ss:Type="Number">6</Data></Cell><Cell ss:StyleID="s78"><Data ss:Type="Number">5</Data></Cell><Cell ss:StyleID="s78"><Data ss:Type="Number">5</Data></Cell><Cell ss:StyleID="s78"><Data ss:Type="Number">5</Data></Cell><Cell ss:StyleID="s78"><Data ss:Type="Number">2</Data></Cell><Cell ss:StyleID="s78"><Data ss:Type="Number">6</Data></Cell><Cell ss:StyleID="s78"><Data ss:Type="Number">5</Data></Cell></Row><Row><Cell ss:StyleID="s78"><Data ss:Type="Number">1</Data></Cell><Cell ss:StyleID="s78"><Data ss:Type="Number">4</Data></Cell><Cell ss:StyleID="s78"><Data ss:Type="Number">5</Data></Cell><Cell ss:StyleID="s78"><Data ss:Type="Number">2</Data></Cell><Cell ss:StyleID="s78"><Data ss:Type="Number">2</Data></Cell><Cell ss:StyleID="s78"><Data ss:Type="Number">3</Data></Cell><Cell ss:StyleID="s78"><Data ss:Type="Number">6</Data></Cell><Cell ss:StyleID="s78"><Data ss:Type="Number">5</Data></Cell><Cell ss:StyleID="s78"><Data ss:Type="Number">5</Data></Cell><Cell ss:StyleID="s78"><Data ss:Type="Number">5</Data></Cell><Cell ss:StyleID="s78"><Data ss:Type="Number">2</Data></Cell><Cell ss:StyleID="s78"><Data ss:Type="Number">6</Data></Cell><Cell ss:StyleID="s78"><Data ss:Type="Number">5</Data></Cell></Row><Row><Cell ss:StyleID="s78"><Data ss:Type="Number">1</Data></Cell><Cell ss:StyleID="s78"><Data ss:Type="Number">4</Data></Cell><Cell ss:StyleID="s78"><Data ss:Type="Number">5</Data></Cell><Cell ss:StyleID="s78"><Data ss:Type="Number">3</Data></Cell><Cell ss:StyleID="s78"><Data ss:Type="Number">2</Data></Cell><Cell ss:StyleID="s78"><Data ss:Type="Number">2</Data></Cell><Cell ss:StyleID="s78"><Data ss:Type="Number">6</Data></Cell><Cell ss:StyleID="s78"><Data ss:Type="Number">5</Data></Cell><Cell ss:StyleID="s78"><Data ss:Type="Number">5</Data></Cell><Cell ss:StyleID="s78"><Data ss:Type="Number">5</Data></Cell><Cell ss:StyleID="s78"><Data ss:Type="Number">2</Data></Cell><Cell ss:StyleID="s78"><Data ss:Type="Number">6</Data></Cell><Cell ss:StyleID="s78"><Data ss:Type="Number">5</Data></Cell></Row><Row><Cell ss:StyleID="s78"><Data ss:Type="Number">2</Data></Cell><Cell ss:StyleID="s78"><Data ss:Type="Number">4</Data></Cell><Cell ss:StyleID="s78"><Data ss:Type="Number">5</Data></Cell><Cell ss:StyleID="s78"><Data ss:Type="Number">4</Data></Cell><Cell ss:StyleID="s78"><Data ss:Type="Number">4</Data></Cell><Cell ss:StyleID="s78"><Data ss:Type="Number">2</Data></Cell><Cell ss:StyleID="s78"><Data ss:Type="Number">6</Data></Cell><Cell ss:StyleID="s78"><Data ss:Type="Number">5</Data></Cell><Cell ss:StyleID="s78"><Data ss:Type="Number">5</Data></Cell><Cell ss:StyleID="s78"><Data ss:Type="Number">4</Data></Cell><Cell ss:StyleID="s78"><Data ss:Type="Number">2</Data></Cell><Cell ss:StyleID="s78"><Data ss:Type="Number">6</Data></Cell><Cell ss:StyleID="s78"><Data ss:Type="Number">5</Data></Cell></Row><Row><Cell ss:StyleID="s78"><Data ss:Type="Number">2</Data></Cell><Cell ss:StyleID="s78"><Data ss:Type="Number">5</Data></Cell><Cell ss:StyleID="s78"><Data ss:Type="Number">5</Data></Cell><Cell ss:StyleID="s78"><Data ss:Type="Number">2</Data></Cell><Cell ss:StyleID="s78"><Data ss:Type="Number">2</Data></Cell><Cell ss:StyleID="s78"><Data ss:Type="Number">4</Data></Cell><Cell ss:StyleID="s78"><Data ss:Type="Number">6</Data></Cell><Cell ss:StyleID="s78"><Data ss:Type="Number">5</Data></Cell><Cell ss:StyleID="s78"><Data ss:Type="Number">5</Data></Cell><Cell ss:StyleID="s78"><Data ss:Type="Number">4</Data></Cell><Cell ss:StyleID="s78"><Data ss:Type="Number">2</Data></Cell><Cell ss:StyleID="s78"><Data ss:Type="Number">5</Data></Cell><Cell ss:StyleID="s78"><Data ss:Type="Number">5</Data></Cell></Row><Row><Cell ss:StyleID="s78"><Data ss:Type="Number">2</Data></Cell><Cell ss:StyleID="s78"><Data ss:Type="Number">5</Data></Cell><Cell ss:StyleID="s78"><Data ss:Type="Number">5</Data></Cell><Cell ss:StyleID="s78"><Data ss:Type="Number">2</Data></Cell><Cell ss:StyleID="s78"><Data ss:Type="Number">2</Data></Cell><Cell ss:StyleID="s78"><Data ss:Type="Number">2</Data></Cell><Cell ss:StyleID="s78"><Data ss:Type="Number">6</Data></Cell><Cell ss:StyleID="s78"><Data ss:Type="Number">5</Data></Cell><Cell ss:StyleID="s78"><Data ss:Type="Number">5</Data></Cell><Cell ss:StyleID="s78"><Data ss:Type="Number">4</Data></Cell><Cell ss:StyleID="s78"><Data ss:Type="Number">2</Data></Cell><Cell ss:StyleID="s78"><Data ss:Type="Number">6</Data></Cell><Cell ss:StyleID="s78"><Data ss:Type="Number">5</Data></Cell></Row></Table><WorksheetOptions xmlns="urn:schemas-microsoft-com:office:excel"><PageSetup><Header/><Footer/></PageSetup><Zoom>70</Zoom><Selected/><TopRowVisible>0</TopRowVisible><LeftColumnVisible>0</LeftColumnVisible><PageBreakZoom>100</PageBreakZoom><Panes><Pane><Number>3</Number><ActiveRow>10</ActiveRow><ActiveCol>6</ActiveCol><RangeSelection>R11C7</RangeSelection></Pane></Panes><ProtectObjects>False</ProtectObjects><ProtectScenarios>False</ProtectScenarios></WorksheetOptions></Worksheet><Worksheet ss:Name="WpsReserved_CellImgList"><Table ss:ExpandedColumnCount="1" ss:ExpandedRowCount="1" x:FullColumns="1" x:FullRows="1" ss:DefaultColumnWidth="54" ss:DefaultRowHeight="13.5"/><WorksheetOptions xmlns="urn:schemas-microsoft-com:office:excel"><Visible>SheetVeryHidden</Visible><PageSetup><Header/><Footer/></PageSetup><TopRowVisible>0</TopRowVisible><LeftColumnVisible>0</LeftColumnVisible><PageBreakZoom>100</PageBreakZoom><ProtectObjects>False</ProtectObjects><ProtectScenarios>False</ProtectScenarios></WorksheetOptions></Worksheet></Workbook>
